# Supplementary material for: Clinical characteristics and predictors for in-hospital mortality in adult COVID-19 patients: A retrospective single center cohort study in Vilnius, Lithuania
Source: PLoS One. 2023 Aug 25;18(8):e0290656. doi: 10.1371/journal.pone.0290656 (PMC10456157; doi:10.1371/journal.pone.0290656)
Supplement: S1 Data — (XLS) [file pone.0290656.s001.xls]

## Sheet: Data_File
PatientId	Outcome_3GR	Death	Time_Till_Outcome	Gender	Age	HepB	HepC	HIV	DM_without_compl	DM_with_compl	Obesity	PAH	CAD	MI	Prior_MI	PE	AF	HF	Prior_Stroke	COPD	CKD	Transplant	IMV	Noninvasive_ventilation	ALT_first	AST_first	CRP_first	D_dimer_first	eGFR_first	Ferritin_first	Fibrinogen_first	Glucose_first	HgB_first	IL_6_first	Potassium_first	Creatinine_first	LDH_first	LYM_first	Sodium_first	NEU_first	PLT_first	RBC_first	Troponin_first	Urea_first	WBC_first	Dexameth_2GR	PiperacTazobac_2GR	Remdesivir_2GR	Comorbidities_2GR
1445569696	1	0	102	0	45	0	0	0	0	0	0	0	0	0	0	0	0	0	0	0	0	0	0	0	16	19	1.3	255	91	163.88	2.88	5.75	112		4.2	86	215	2.2	145	3.6	277	3.64		2.9	6.66	1	1	1	0
2003037435	1	0	13	0	55	0	0	0	0	0	0	1	0	0	0	0	0	0	0	0	0	0	0	0	48.2		1.5					5.07	146		4.7	90.05		0.84	140.6	3.83	109	4.98		3.52	4.96	0	0	0	1
1486284326	2	1	17	1	64	0	0	0	0	1	0	0	0	0	0	0	1	0	0	0	0	0	1	0	121	164	102.35	565	101	680	6.58	6.87	125	54.4	3.8	61	626	0.39	144	7.89	208	3.85	16	2.86	8.43	1	0	1	1
534103192	1	0	6	1	65	0	0	0	0	0	0	1	0	0	0	0	0	0	0	0	0	0	0	0	8.2	20.56	17.26	255	61.2	403.44	4.22	6.67	157	19	4.67	85.88	195.7	1.06	136.17	2.74	152	5.42	2	5.03	4.18	0	0	0	1
1345217885	1	0	9	1	43	0	0	0	0	0	0	1	0	0	0	0	0	0	0	0	0	0	0	0	30.96	39.86	88.87	230	88.9	152.5	4.22	7	125	61.07	3.82	68.85	352.44	0.79	144.48	4.09	245	4.22	26	2.77	5.19	1	0	0	1
1783880456	1	0	6	0	30	0	0	0	0	0	0	0	0	0	0	0	0	0	0	0	0	0	0	0	35	35	16.5	245	108.6	207	4.15	4.84	157	16.4	4.3	83	248	0.62	144	0.49	139	5.62	5	4.96	1.3	0	0	0	0
1080230057	1	0	77	0	64	0	0	0	0	1	0	1	1	0	0	0	0	0	0	0	1	0	1	1	30	26	137.7	430	117	528	6.57	26.37	145	104	5.1	112	268	2.08	136	10.51	213	4.71	9	9.39	13.45	1	1	1	1
1357862009	3	0	20	0	72	0	0	0	0	0	0	1	0	0	0	0	1	0	0	0	0	0	0	0	42	61	244.7	595	14.9	5428.15		8.98	107	116	4.66	1401	287	1.2	125.5	21.2	682	3.26	124	68	25.87	1	1	0	1
1674195436	2	1	13	0	70	0	0	0	0	0	0	0	0	0	0	0	0	0	0	0	0	0	1	1	32	51	167	1050	66.2	1351	6.38	8.48	157	89.6	3.56	99	675	0.85	138.5	7.52	272	4.86		11.63	8.99	0	0	0	0
181815554	1	0	10	0	39	0	0	0	0	0	0	0	0	0	0	0	0	0	0	0	0	0	0	0	75	41	282.5	710	73.3	1005	9.05	7.4	154	31.9	4.1	109	347	0.8	142	9.58	226	5.17	5.2	7.84	10.86	1	0	1	0
2025458516	1	0	11	1	48	0	0	0	0	0	0	0	0	0	0	0	0	0	0	0	0	0	0	0	54.2	68.1	52.84	560	75.8	435.1	5.24	6.17	121	39.5	4.11	79.44	395.4	1.49	138.23	4.58	173	4.26	4	2.9	6.63	0	0	0	0
1844862376	2	1	26	1	44	0	0	0	0	0	1	0	0	0	0	0	0	1	0	0	0	0	1	1	57	65	157.4	540	97.5	277	6.18	7.26	155	130	4.2	66	539	0.75	143	4.32	235	5.28		3.87	5.34	0	0	0	1
363583971	1	0	23	0	73	0	0	0	0	0	0	1	0	0	0	0	0	0	0	0	1	0	0	0			16.5	8610	28	401.82		6.29	45	30.4	4.1	196	182	0.5	137	3	118	1.7		13.6	3.75	0	1	0	1
2103075487	2	1	19	1	71	0	0	0	0	0	0	0	0	0	0	0	0	0	0	0	0	0	1	1	31	38	108.6	340	76.4	912.5	4.96	7.24	160	32.1	4.7	69	275	0.92	144	3.56	167	5.23	9	7.13	4.87	1	0	1	0
582916152	2	1	31	0	81	0	0	0	0	0	0	0	0	0	0	1	0	1	0	0	1	0	0	0	40	31	22	2930	86.8	643.92		6.15	118	20	3.8	65	221	1.07	142	2.86	128	3.9	77	7.05	4.41	0	1	0	1
446616182	1	0	8	1	79	0	0	0	0	0	0	0	0	0	0	0	0	0	0	0	0	0	0	0	13.77	18.94	3.83	750	66.7	191.4	4.01	5.18	133	4.27	4.22	73.7	179.83	1.4	148.05	1.22	210	3.93	6	4.42	2.96	0	0	0	0
301389008	2	1	11	0	56	0	0	0	0	0	0	0	0	0	0	0	0	0	0	0	0	0	1	0	43	64	260.4	66170	70	1330.91	4.39		112	1555	3.91	103	560	120.3	139.1	8.8	150	3.93	173	7.6	130.6	0	0	0	0
2035103093	2	1	14	1	54	0	0	0	0	0	1	0	0	0	0	0	0	0	0	0	0	0	1	0	25	65	190.1	2300	51.3	504.46	8.94	6.6	138	437	4.25	106	1014	1.82	140.6	8.91	303	5.18		9.51	11.23	1	1	0	0
721321927	1	0	18	1	65	0	0	0	0	0	0	1	0	0	0	0	1	0	0	0	0	0	0	0	28.72	33.12	9.28	155	89	158.68	5.8	6.03	137	25.4	4.73	87.51	364	0.68	140.49	2.07	117	4.65	4	3.2	2.91	0	0	0	1
74413260	1	0	10	1	61	0	0	0	0	0	1	1	0	0	0	0	0	0	0	0	0	0	0	0	38	42	33.4	420	63.7	469	5.39	6.59	121	33.7	3.6	80	362	0.69	141	3.68	164	4.33	14	6.31	4.65	1	0	1	1
139565427	1	0	6	1	30	0	0	0	0	0	0	0	0	0	0	0	0	0	0	0	0	0	0	0	13	21	122.1	395	79.2	201	5.54	6.08	145		3.8	85	443	1.01	144	5.57	161	5.06	3	3.34	6.76	1	0	1	0
1173508548	1	0	7	1	64	0	0	0	0	0	0	0	0	0	0	0	0	0	0	0	0	0	0	0	40	48	19.7	930	99.6	1212	4.95	7.34	138	25.4	3	48	355	0.98	146	0.45	23	4.52	13	5.17	1.66	1	0	1	0
1032312672	2	1	10	0	85	0	0	0	0	0	0	0	0	0	0	0	0	0	0	0	0	0	0	0	11	17	57.1	525	81.3	355	6.1	8.65	120	9.69	4	71	240	0.39	140	7.41	118	4.03	28	7.88	8.21	1	0	0	0
1161168290	1	0	15	1	67	0	0	0	0	0	0	0	0	0	0	0	0	0	0	0	0	0	0	0			115.5		90		4.22		121		4.4	61		1.8	141	5	316	4.43			7.83	0	0	0	0
266063802	1	0	10	0	56	0	0	0	0	0	0	0	0	0	0	0	0	0	0	0	0	0	0	0	493	185	208.5	1105	46.9	2610	7.7	7.66	141	94.7	3.8	143	618	0.73	136	6.56	551	4.67	47	16.25	7.74	1	0	1	0
895663367	1	0	19	0	38	0	0	0	0	0	0	0	0	0	0	0	0	0	0	0	0	0	0	0	34	33	48.3	215	95.6	1414	5.97	6.23	148	62	3.6	88	291	1.13	140	3.61	162	5.1	28	2.79	5.09	1	0	1	0
137010065	1	0	8	0	63	0	0	0	0	1	0	0	0	0	0	0	0	0	0	0	0	0	0	0	28	34	92.1	485	80	804.3	5.24	18.05	142	19.9	5.3	88	351	0.5	138	3.3	137	5.09	10	7.3	4.26	1	0	1	0
490338530	3	0	12	0	85	0	0	0	0	0	0	0	0	0	0	0	0	0	0	0	0	0	0	0	437	1984	159.9		41		6.98	7.11	119		3.8	134		0.6	133	26.8	243	4.35	29	12.7	30.33	0	0	0	0
746543344	1	0	17	1	60	0	0	0	0	0	0	0	0	0	0	0	0	0	0	0	0	0	0	0	51	71	83.8	855	94.6	2080	5.7	6.01	120	275	4.5	61	657	0.81	139	5.27	334	3.73	9	2.42	6.24	1	0	0	0
1865644390	1	0	5	0	62	0	0	0	0	0	0	1	0	0	0	0	0	0	0	0	0	0	0	0	51	36	112.6	395	56.1	2610	8.64	7	147	21.7	4.5	119	283	1.46	138	8.49	519	4.84	4	8.95	10.89	0	0	0	1
2036344483	2	1	14	0	71	0	0	0	0	0	0	0	0	0	1	0	0	1	0	0	0	0	1	1	38	28	26.7	1460	72	364	4.61	6.29	163	22.6	5	92	286	3.07	136	2.52	157	5.44	10	7.6	5.95	1	1	0	1
1195077369	1	0	17	0	49	0	0	0	0	1	1	1	0	0	0	0	0	0	0	0	0	0	0	1	55	62	247.9	1020	104.7	2075	8.74	18.09	152	16	4.8	71	579	1.85	140	10.09	366	4.84		4.89	12.59	1	0	1	1
901455463	1	0	6	0	61	0	0	0	0	0	0	0	0	0	0	0	0	0	0	0	0	0	0	0	12	16	45.8	215	88.6	303	6.59	5.7	160	28.1	4.2	82	208	0.93	142	4.81	176	5.21	3	3.18	6.11	1	0	1	0
675645282	1	0	8	0	48	0	0	0	0	0	0	1	0	0	0	0	0	0	0	0	0	0	0	0	24	42	44.8	475	80.2	746	4.85	6.71	147	21	3.7	96	504	1.15	135	2.76	170	5.12	6	6.93	4.02	1	0	1	1
943383105	1	0	13	0	57	0	0	0	0	0	0	0	0	0	0	0	0	0	0	0	0	0	0	0	46.08	29.27	14.03		60.7			4.93	150		4.59	114.78		1.68	138.12	4.09	181	4.83		6.89	6.21	0	0	0	0
654843781	1	0	15	1	29	0	0	0	0	0	0	0	0	0	0	0	0	0	0	0	0	0	0	0	31	22	337.1	405	102.7	224		6.06	125	9.8	4.8	69	172	0.54	140	13.52	245	4.15		1.78	15.48	0	1	0	0
1378267235	1	0	3	0	78	0	0	0	0	0	0	1	0	0	0	0	1	0	0	0	0	0	0	0	46	48	30.6	230	61.1	236	5.39	6.44	165	21.8	4.3	101	294.9	0.55	141	2.65	90	5.59	14	7.6	3.43	1	0	0	1
2111575440	1	0	5	1	37	0	0	0	0	0	0	0	0	0	0	0	0	0	0	0	0	0	0	0		18.37	1.48					4.84	150		4.04	73.03		2.26	140.9	3.07	217	5.05			6.17	0	0	0	0
891178101	2	1	36	0	67	0	0	0	0	0	1	1	0	0	0	0	1	0	0	0	1	0	1	0	11	22	11.7	1420	14.9	656.43	5.35	6.23	130	52.5	4.6	467		0.5	147	5.5	148	4.56		33.9	6.76	0	0	0	1
840007511	1	0	3	1	72	0	0	0	1	0	0	0	0	0	0	0	0	0	0	0	0	0	0	0	12	19	129	195	93	352.95	6.56	7.94	127	23.2	4.9	49	103	0.3	116	9.9	262	4.32		2.8	11.02	0	0	0	0
1182428309	1	0	2	1	25	0	0	0	0	0	0	0	0	0	0	0	0	0	0	0	0	0	0	0	22	39	6	175	47.8	14		5.73	121	7	1.98	133	233	2.97	131.2	2.54	374	4.21		12.57	5.99	0	0	0	0
1641897606	2	1	17	1	79	0	0	0	0	0	0	1	0	0	0	0	1	0	1	0	0	0	0	1	286	505	125.6	345	78	441		6.19	126	178	4.6	65	618	1.17	135	4.37	240	4.2	8645	19.1	6.02	1	1	0	1
1033142982	1	0	12	1	41	0	0	0	0	0	0	0	0	0	0	0	0	0	0	0	0	0	0	0	15	19	2	275	127.5	24	3.05	4.92	50	4.19	3.7	37	152	0.66	141	2.98	244	1.99		3.47	3.74	1	0	1	0
147110514	1	0	75	1	76	0	0	0	0	0	0	0	0	0	0	0	0	0	0	1	0	0	0	0	11	22	188.3		92.8	319	6	5.51	104	40.7	5.2	46	191	1.46	133	17.02	816	4		3.06	19.43	0	1	0	1
844197735	1	0	13	0	50	0	0	0	0	0	0	0	0	0	0	0	0	0	0	0	0	0	0	0	25.06	39.46	133.32	250	70.4	352.29	7.34	5.09	155	85.2	4.4	105.79	340.22	1.18	144.38	7.3	268	5.11	2	5.19	8.92	1	0	1	0
54633322	1	0	16	1	36	0	0	0	0	0	0	0	0	0	0	0	0	0	0	0	0	0	0	0	62	40	2.78		122			4.04	129		3.9	47	208	1.7	140	5.1	191	4.05		5.1	7.5	0	0	0	0
1658247659	1	0	13	1	53	0	0	0	0	0	0	1	0	0	0	0	0	0	0	0	0	0	0	0	40.72	51.23	25.23	400	99.4	437.6	4.86	5.5	129	33.62	4.46	61.05	336.79	0.62	138.6	0.81	156	3.94			1.49	0	0	0	1
292791294	1	0	22	1	66	0	0	0	0	0	0	1	0	0	0	0	0	0	0	0	0	0	0	1	61	77	46.5	605	44.1	2419	2.29	7.75	138	30.2	3.8	112	488	0.75	139	2.87	139	4.69	11	8.55	3.84	1	1	1	1
1755271092	1	0	10	0	91	0	0	0	0	0	0	0	0	0	0	0	0	0	0	0	0	0	0	0	54	226	25.9	3440	20.2	691	3.95	6.17	111		4.8	234	451	0.54	134	0.27	21	3.77		27.8	1.21	1	1	1	0
2078720197	1	0	53	1	62	0	0	0	0	0	0	0	0	0	0	0	0	0	0	0	0	0	0	1	53	22	4.05	1275	72	978.25	5.38	6.31	82	601	5	76	216	1	142	3.3	176	2.54		7.1	5.27	1	1	1	0
450030332	1	0	13	0	71	0	0	0	0	0	0	0	0	0	0	0	0	0	0	0	0	0	0	0	29.16	29.8	5.51	325	87.9	162.12	4.92	4.72	153	8.18	4.13	74.59	153	1.47	136.17	2.31	274	4.96	4		4.56	0	0	0	0
769037383	1	0	19	0	36	0	0	0	0	0	0	0	0	0	0	0	0	0	0	0	0	0	0	0	21	25	70.1	345	114.1	451	4.9	5.75	149	104	3.5	72	287	1.09	143	5.71	174	4.72	6	4.23	7.07	1	0	1	0
1283287252	1	0	10	0	53	0	0	0	0	0	0	0	0	0	0	0	0	0	0	0	0	0	0	0	47	133	39.5	1995	124	2799.11		8.39	54	98.7	4.01	44	1677	2.1	123.3	4.9	67	1.26	2	4.6	7.22	1	0	0	0
2095999645	1	0	9	0	56	0	0	0	0	0	0	0	0	0	0	0	0	0	0	0	0	0	0	0	49	40	124.2	455	69.7	1355	7.04	6.23	164	26.3	3.8	103	340	0.49	143	3.02	246	5	7		3.81	1	0	0	0
1236284263	1	0	6	1	22	0	0	0	0	0	0	0	0	0	0	0	0	0	0	0	0	0	0	0			5.06						122					1.9		5.1	253	4.33			7.67	0	0	0	0
1912070339	2	1	33	0	55	0	0	0	0	0	1	1	0	0	0	0	0	0	0	0	0	0	1	0	81	190	24.4	310	53	1368	4.57	9.45	144	51.4	4.5	130	635	0.68	126	4.32	135	4.77	8	9.03	5.49	1	0	0	1
1832990070	1	0	8	1	62	0	0	0	0	1	0	0	0	1	0	0	0	0	0	0	0	0	0	0	14	38	18.2	1065	95.4	28		7.06	114	21.6	4.5	57	216	1.49	142	7.62	482	4.68	1051		9.82	0	0	0	1
1271985055	3	0	2	0	86	0	0	0	0	0	0	0	0	0	0	0	0	0	0	0	0	0	0	0	5.9	56	77.3	1890	72	10572.3	4.74	5.7	76		4.9	84	746	1.9	137	0.1	8	2.21	17	8.9	3.09	0	1	0	0
121482550	1	0	6	0	31	0	0	0	0	0	0	0	0	0	0	0	0	0	0	0	0	0	0	0	125	66	6.39	220	74.2	1793.5	4.41	4.88	177	10.9	4	113	261	0.92	143	2.88	176	5.92	6	5.21	4.04	1	0	1	0
30693590	1	0	4	0	70	0	0	0	0	0	0	1	0	0	0	0	0	0	0	0	0	0	0	0	50	37	111.8	755	68.8	364	5.92	8.12	144	55.6	4.3	96	306	0.53	141	3.55	235	4.79	32	6.05	4.32	1	1	1	1
1631723755	1	0	6	0	32	0	0	0	0	0	0	0	0	0	0	0	0	0	0	0	0	0	0	0	44	42	20.6	490	94.5	957	6.06	4.83	163	26.5	4.6	92	303	0.64	140	3.5	129	5.51	8		4.5	1	0	0	0
833741088	1	0	8	1	54	0	0	0	0	0	0	0	0	0	0	0	0	0	0	0	0	0	0	0	39.53	24.49	80.18	435	100.5	362.93	8.37	6.41	116	11.8	4.08	57.68	291.22	1.79	139.05	5.75	467	3.99	5	3.24	8.7	0	0	0	0
1887052592	1	0	13	0	64	0	0	0	0	0	0	1	0	0	0	0	0	0	0	0	0	0	0	0	30	33	201.1	2825	52	1082	7.58	13.7	159	42.4	4.8	126	503	0.7	138	9.3	332	5.42	9	16.8	11.16	1	0	0	1
2071543253	1	0	24	0	72	0	0	0	0	0	0	1	0	0	0	0	0	0	0	0	0	0	0	0	27	31	123	735	28.4	2192.93		5.59	116	24.1	3.4	197	235	0.47	140	0.04	108	3.79	41	11.05	0.68	1	1	0	1
2140001505	2	1	45	0	81	0	0	0	0	0	0	1	1	0	0	0	1	0	0	0	1	0	0	0	27	28	0.53	100	25	58.93	4.09	6.66	76	11.7	4.3	208	280	1.6	136	5.5	221	2.43	11	27.7	8.5	1	1	0	1
1152783468	1	0	5	0	30	0	0	0	0	0	0	0	0	0	0	0	0	0	0	0	0	0	0	0	36	30	23.1	390	110.2	359	4.83	6.45	136	20.8	4	82	357	1.06	132	2.65	172	4.46	2	3.75	3.85	1	0	0	0
1705459188	3	0	37	0	63	0	0	0	0	0	0	0	0	0	0	0	0	0	1	0	0	0	0	0	22	38	122	515	46	1432.32	3.24	5.9	74	91.5	4.97	140	267	1.1	129.2	19.1	322	2.47		24.3	21.48	1	1	1	1
543799843	1	0	19	0	89	0	0	0	0	1	0	0	1	0	0	0	0	0	0	0	0	0	0	0			1.34		44			7.64	131		4.9	124		0.84	141	2.27	158	4.16		7.8	3.61	0	0	0	1
875629471	1	0	11	0	64	0	0	0	0	0	0	0	0	0	0	0	0	0	0	0	0	0	0	0	48.46	51.4	63.78	835	90.4	2379.7	5.55	6.5	156	54.16	4.27	78.72	620.96	0.67	140.07	3.52	152	4.85	7.298	5.81	4.36	1	0	0	0
1975801357	1	0	42	0	37	0	0	0	0	0	0	0	0	0	0	0	0	0	0	0	0	0	0	1	30	48	204.2	610	86.7	1365	6.26	7.73	145	16.5	3.5	97	514	0.46	148	6.12	171	4.69	12	8.52	6.76	1	1	1	0
26611279	2	1	41	0	69	0	0	0	0	0	0	0	0	0	0	0	1	0	0	0	0	0	1	1	14	25	137.1	435	65.1	566	6.07	5.9	149	196	4.2	101	401	0.55	142	6.58	169	5.03	27	7.99	7.43	1	0	1	1
387955840	1	0	12	0	67	0	0	0	0	0	0	1	1	0	1	0	0	0	0	0	0	0	0	0	47	77	155.2	1460	104.9	951	5.66	7.09	160	37.6	3.6	52	342	0.66	134	6.77	188	5.16	20.6	4.46	8.08	1	1	1	1
1917574276	1	0	6	0	54	0	0	0	0	0	0	0	0	0	0	0	0	0	0	0	0	0	0	0	30	30	15.7	250	74.1	189	4.85	6.16	165	8.7	4.3	99	250	0.53	144	2.38	51	5.38	7	4.01	3.16	1	0	1	0
303231164	1	0	15	1	58	0	0	0	0	1	0	1	0	0	0	0	0	0	0	0	0	0	0	1	43	97	56.8	520	59.2	364		7.27	143	48.3	3.6	92	302	1.78	145	4.72	211	4.98	7.1	5.9	6.87	1	0	0	1
925009744	2	1	12	1	93	0	0	0	0	0	0	1	1	0	0	0	0	0	1	0	0	0	0	1	15	46	132.8	1180	59	561.1		6.65	130	37.4	5.1	75	721	3.1	141	4.8	189	4.55	31	10.7	8.24	1	0	1	1
173364789	1	0	10	1	84	0	0	0	0	0	0	1	0	0	0	0	0	1	0	0	0	0	0	0			17.5	10550	26	394.46	2.62	6.03	137	18.4	4.6	156	664	0.4	155	6.1	224	4.58		34.2	7	0	0	0	1
407638365	1	0	16	0	74	0	0	0	0	1	0	0	0	0	0	0	1	1	0	0	0	0	0	0	32	36	19.3	50	76	88.86	5.81	6.26	143	13.6	4.5	86	205	1.64	137	3.34	180	4.97	4	8.2	6.02	0	0	0	1
193630985	1	0	15	1	77	0	0	0	0	0	0	0	0	0	0	0	0	0	0	0	0	0	0	0	18	19	35.1	1275	89.1	236	4.41	5.83	113	31.4	3.6	51	203	0.21	142	1.72	34	3.5	29	5.11	2	1	0	0	0
263024132	1	0	5	0	19	0	0	0	0	0	0	0	0	0	0	0	0	0	0	0	0	0	0	0	25.27	19.76	1.75					5.57	176		4.9	97.05	170.53	1.77	142.24	2.25	169	6.25			4.83	0	0	0	0
1093794535	1	0	6	0	49	0	0	0	0	0	0	0	0	0	0	0	0	0	0	0	0	0	0	0	60	49	168.3	205	106	531	7.71	5.11	154	18.6	4.2	69	378	1.01	143	6.15	359	5.13	3	4.81	8.06	0	0	0	0
1855966631	1	0	17	0	68	0	0	0	0	0	0	1	0	0	0	0	1	0	0	0	0	0	0	0	29	45	113.9	495	60.5	401	9.05	5.59	122	87.9	3.5	108	428	1.16	135	6.8	363	4.05	6.2	6.15	8.77	1	1	1	1
321273122	1	0	8	0	44	0	0	0	0	0	0	0	0	0	0	0	0	0	0	0	0	0	0	0	62	26	74	570	98.4	634.5	6.94	3.31	134	2.88	4.6	83	174	1.87	144	7.94	406	4.7	1	4.77	10.84	1	0	0	0
1586499941	3	0	12	1	56	0	0	0	0	0	0	0	0	0	0	0	0	0	0	0	0	0	0	0	442	258	22.7	1475	117	136.79	5.06	6.29	93	64.9	3.8	35	272	0.2	136	7.6	164	3.48	1	5.1	7.9	0	1	0	0
670879451	1	0	4	1	42	0	0	0	0	0	0	0	0	0	0	0	0	0	0	0	0	0	0	0	54.7	53.5	19.59	570		74.08		5.6	125	7.98	4.6			1.21	142	2.08	278	4.4			4.21	0	0	0	0
1839870805	1	0	12	0	43	0	0	0	0	0	0	0	0	0	0	0	0	0	0	0	0	0	0	0	100.4	53.35	21.76	145	91	315.84	4.33	4.57	178	17.6	5.43	86.11	287.8	1.76	146.27	6.15	204	5.9	1	4.7	8.79	0	0	1	0
1041328060	1	0	13	1	56	0	0	0	0	0	0	1	0	0	0	0	0	0	0	0	0	0	0	0	22.03	17.32	74.22	465	69.3	82.18	4.85	7.33	148	28.53	4.06	81.6	256.61	2.09	144.48	7.27	235	4.77	7.826	6.57	9.88	1	0	0	1
1445656002	1	0	4	1	29	0	0	0	0	0	0	0	0	0	0	0	0	0	0	0	0	0	0	0	17	18	49.2	520		51		5.74	130	11.5	3.8	78	270	1.36	142	4.16	215	5.04		3.87	5.79	1	0	0	0
466821735	1	0	7	0	60	0	0	0	0	0	0	1	0	0	0	0	0	0	0	0	0	0	0	0	69	183	253.6	1515	101.2	2610	11.49	7.41	148	379	2.8	64	535	0.79	134	9	269	4.6	23.9		10.44	1	0	0	1
1594665907	1	0	8	1	55	0	0	0	0	0	0	0	0	0	0	0	0	0	0	0	0	0	0	0	110.86	35	41.06	920	80.1	199.4	4.05	5.41	133	4.96	4.79	72.84	423.14	1.82	139.9	4.84	446	4.26		3.46	7.4	0	0	0	0
1368544463	1	0	5	1	42	0	0	0	0	0	0	0	0	0	0	0	0	0	0	0	0	0	0	0	33	22	95.72	460		714.4	6.81	6	115	39.1	4	94	299	0.88	138	7.85	209	3.94	4		9.13	1	0	0	0
1130832783	1	0	14	1	60	0	0	0	0	0	0	0	0	0	0	0	0	0	0	0	0	0	0	0	88	51	30.7	550	91	887.17	5.76	9.5	142	3.16	3.19	54	651	0.7	140.8	6.2	578	4.83	5	5.5	7.23	1	1	1	0
1585730497	1	0	10	0	62	0	0	0	0	0	0	1	1	0	0	0	0	0	0	0	0	0	0	0	237	211	139.8	1905	77.6	2477	6.26	8.44	135	48.1	3.6	91	804	0.69	141	5.02	218	4.38	24	7.2	6.05	1	0	1	1
1239897761	1	0	10	0	51	0	0	0	0	0	0	0	0	0	0	0	0	0	0	0	0	0	0	0			37.14	135	64.7	973.5	4.92		154	35.99	4.36	112.74	279.54	1.69	143.33	2.96	138	4.85	7.066		5.39	1	0	0	0
42839840	1	0	27	0	63	0	0	0	0	1	0	1	0	0	0	0	0	0	0	0	0	0	0	1	31	52	313.4	9170	108	924.41		15.64	141		4.1	52	574	0.4	138	6.3	254	4.55	18	10.2	7.36	1	1	0	1
1612333373	1	0	7	0	28	0	0	0	0	0	0	0	0	0	0	0	0	0	0	0	0	0	0	0	24	42	70.5	225	113.4	745	4.93	6.32	148	37.3	3.4	81	250	0.52	143	2.61	113	4.82	1		3.23	1	0	1	0
471369671	1	0	11	0	64	0	0	0	0	0	0	0	0	0	0	0	0	0	0	1	0	0	0	0	20	21	21.2	235	84.3	226	5.31	5.98	151	32.3	4.3	84	187	1.38	146	2.98	209	5.07	11	5.76	4.8	1	0	0	1
1089922717	1	0	7	0	27	0	0	0	0	0	0	0	0	0	0	0	0	0	0	0	0	0	0	0	31.4		8.84						158		4.11	78.57		1.46	141.83	2.56	94	5.08			4.44	0	0	0	0
1408564810	1	0	6	1	68	0	0	0	0	0	0	0	0	0	0	0	0	0	0	0	0	0	0	0	16	46	0.45	890	93		4.49	5.47	129		5.4	54		1.3	146	6.1	233	4.51	2	5.8	8.26	0	0	0	0
1596668287	1	0	15	0	58	0	0	0	0	0	0	0	0	0	0	0	0	0	0	0	0	0	0	0	33	44	34.4	350	96.1	1792	4.75	6.3	156	80.1	4.2	75	342	1.33	136	4.05	132	5.13	13.4	5.15	5.74	1	0	1	0
1951236924	1	0	0	0	74	0	0	0	0	0	0	0	0	0	0	0	0	0	0	0	0	0	0	0	8	18	14.6	725	14.9	716.3	3.5	4.61	111		5.3	355	376	13.5	135	10	592	3.42			25.24	0	0	0	0
1369594567	1	0	85	1	46	0	0	0	0	1	1	1	0	0	0	0	0	0	0	0	0	0	0	1	50	49	106.5	385	74	147	4.79	6.47	126	51.5	3.9	82	281	0.9	140	2.5	167	4.19	7	6.9	3.61	1	1	0	1
1045733620	2	1	5	0	84	0	0	0	0	0	0	1	1	0	0	0	1	1	0	0	0	0	0	0	11	35	105.2	1620	49	260.69		5.66	124	17.9	2.9	118	228	0.4	143	4.8	87	3.79	427	19.9	5.47	1	0	1	1
726213686	2	1	4	1	92	0	0	0	0	1	0	1	1	0	0	0	1	0	0	0	1	0	0	0	188	32	19.7	2235	15.9	120	3.85	11.09	113	27.9	4.5	224	365	0.21	147	13.75	264	3.6	232	37.79	14.86	1	1	0	1
1377152059	2	1	19	1	36	0	0	0	0	0	0	0	0	0	0	0	0	0	0	0	0	0	0	0	511	671	185.7	7065	126	667.48	6.81	6.6	125	106	4.5	50	320	0.57	142	4.61	547	3.92	2	4.81	5.79	0	1	0	0
392098664	1	0	15	0	82	0	0	0	1	0	0	1	0	0	0	0	1	0	0	0	0	0	0	0	29	40	23.2	1230	55.4	481	5.18	5.73	141	42.9	4.4	107	427	0.75	150	7.6	283	4.9	21	7.9	8.83	1	0	0	1
260148649	1	0	16	1	83	0	0	0	0	0	0	0	0	0	0	0	0	0	0	0	0	0	0	0	5.9	21	17.9	4430	69	110.4	3.52	5.24	117	8.75	4.7	70	244	1.3	138	1.2	208	3.1	7	5.7	2.93	1	0	0	0
596955248	1	0	18	1	61	0	0	0	0	0	0	0	0	0	0	0	0	0	0	0	0	0	0	1	209	184	281.6	1330	75.4	546	7.27	7.06	140	11.2	4.2	74	811	0.73	143	12.47	313	4.7	8.808	6.1	13.62	1	1	1	0
1629278522	1	0	17	0	54	0	0	0	0	0	0	0	0	0	0	0	0	0	0	0	0	0	0	0	93	68	7.9	3885	100	506	3.29	13.14	161	23.6	4.1	73	289	0.96	136	2.75	127	4.82	14.3	6.53	4.17	1	0	1	0
155114150	3	0	28	0	55	0	0	0	0	0	0	0	0	0	0	0	0	0	0	0	0	0	0	1	84	55	40.7	7505	113	2418.1	4.94		144	28.7	4.07	53	210	0.5	134.7	8.1	177	4.75		5.9	9.01	0	0	0	0
935884354	2	1	10	0	68	0	0	0	0	0	0	0	0	0	0	0	0	0	0	0	0	0	1	1	28	37	166.8	540	64	662.6	8.33	15.49	134	52.7	4.34	103	487	7.72	133.5	3.55	158	4.21	79	9.43	11.46	1	0	1	0
316561004	2	1	8	0	69	0	0	0	0	0	0	0	0	0	0	0	0	0	0	0	0	0	1	0	61	39	22.1	155	91	495.95	3.93	6.29	131	14.1	4.4	57	208	0.2	139	7.91	219	4.27	2	4.5	8.44	0	1	0	0
947923546	1	0	6	0	65	0	0	0	0	0	0	0	0	0	0	0	0	0	0	0	0	0	0	0	19	18	7.98	125	98	60.43		7.96	132	1.9	4	64	143	1.5	138	7.5	267	4.57	1173	4.5	9.51	1	0	0	0
675249687	1	0	11	0	48	0	0	0	0	0	0	0	0	0	0	0	0	0	0	0	0	0	0	0	67	92	119.4	430	90.4	2167		6.41	146	10.3	4.2	87	668	0.41	136	5.11	154	4.73		4.81	5.74	1	1	0	0
510697543	1	0	5	1	62	0	0	0	0	0	0	0	0	0	0	0	0	0	0	0	0	0	0	0	18	31	18.1	570	103.9	448	5.51	6.47	96	23.9	3.5	44	386	0.11	140	0.54	166	2.79	39	3.34	0.84	1	0	0	0
1317026500	1	0	9	0	72	0	0	0	0	0	0	0	0	0	0	0	0	0	0	0	0	0	0	0	17	27	105.1	170	51.8	623	6.47	5.41	140	52.6	5	120	333	0.97	138	7.36	147	4.91	23	7.92	8.82	1	0	1	0
47889442	1	0	1	1	37	0	0	0	0	0	0	0	0	0	0	0	0	0	0	0	0	0	0	0									135					1.8		6.8	310	4.26			9.55	0	0	0	0
643950857	1	0	4	0	46	0	0	0	0	0	0	0	0	0	0	0	0	0	0	0	0	0	0	0	86	73	27.2	1530	115		4.31	4.43	128		4.5	59		2.8	140	1	151	4.65		7.1	4.25	1	0	0	0
124056131	1	0	5	0	37	0	0	0	0	0	0	1	1	0	0	0	0	0	0	0	0	0	0	0	48	20	34.4	290	95	434	4.18	5.8	158	32.5	4.1	89	195	0.91	140	1.66	217	5.34	6.8	5.77	2.95	1	0	1	1
470160231	1	0	11	1	58	0	0	0	0	0	0	0	0	0	0	0	0	0	0	0	0	0	0	0	21	39	71.8		101		7.2	4.93	143		4	52		0.7	140	2.6	142	4.68		3.9	3.49	1	1	1	0
1100140069	1	0	30	1	68	0	0	0	0	0	0	1	0	0	0	0	0	0	0	0	0	0	0	1	47	37	369.8	775	64.3	313		10.58	130	282	4.7	81	361	0.45	134	12.36	258	4.31	15	5.85	13.24	1	1	0	1
1355144629	2	1	14	0	54	0	0	0	0	0	0	0	0	0	0	0	0	0	0	0	1	1	1	0	15	42	178.3	585	74.1	308	6.16	4.66	130	309	4.14	99	409	0.81	134	9.41	103	4.38	90	8.59	10.52	0	0	1	1
490222147	1	0	18	0	49	0	0	0	0	0	0	0	0	0	0	1	0	0	0	0	0	0	0	0	16	29	52.2	255	111.5	1981	6.54	6.07	146	63.2	3.6	61	331	0.77	137	2.31	183	4.97	1		3.38	1	1	0	0
802053325	1	0	31	0	50	0	0	0	0	0	0	0	0	0	0	0	0	0	0	0	0	0	0	0	71	47	161.4	420	95.7	231	5.92	5	142	36.1	4.2	82	185	0.57	140	10.12	207	5.46	40	4.61	11.08	0	1	0	0
1145996044	1	0	4	0	49	0	0	0	0	0	0	0	0	0	0	0	0	0	0	0	0	0	0	0	59.23	28	15.37	105	91	244.61		5.23	148	2.84	5.01	77.57	239.8	1.83	143.38	3.59	256	4.82	3	5.1	6.24	0	0	0	0
624050466	1	0	7	0	38	0	0	0	0	0	0	0	0	0	0	0	0	0	0	0	0	0	0	0	37	30	80.4	370	126.6	2260	6.02	5.27	133	64.2	4.4	54	458	1.56	144	3.08	135	4.54	3.6	2.99	4.84	1	0	0	0
20219743	1	0	28	1	69	0	0	0	0	0	0	0	0	0	0	0	0	0	0	0	0	0	0	0	18	19	337.4	775	74.9	434	10.49	6.18	133	117	4.3	92	280	0.55	142	18.63	255	4.35	7	7.82	19.93	1	1	1	0
1774241490	1	0	13	1	57	0	0	0	0	0	0	1	0	0	0	0	0	0	0	0	0	0	0	0	17	24	4.7	780	6.3	1025	3.7	5.68	95	7.6	4.8	593	260	0.92	142	2.14	235	3.14	6	10.43	3.51	0	0	0	1
65946962	1	0	10	1	61	0	0	0	0	0	0	0	0	0	0	0	0	0	0	0	0	0	0	0	82	45	47	595	99.7	335	6	7.12	144	7.36	4.2	51	303	0.73	136	7.09	277	4.84	3	4.07	8.05	1	0	0	0
1020459397	1	0	5	0	46	0	0	0	0	0	0	1	0	0	0	0	0	0	0	0	0	0	0	0	91	85	314.7		119	458.61		5.81	126	32	3.6	55	239	0.5	141	4.9	102	4.16		3.9	5.93	0	0	0	1
1372939211	1	0	7	1	31	0	0	0	0	0	0	0	0	0	0	0	0	0	0	0	0	0	0	0	65	93	137.7	705	117.9	357	4.85	6.65	137	51.4	3.5	58	855	0.81	147	3.24	167	4.79	25		4.32	1	0	1	0
940329238	1	0	12	0	55	0	0	0	0	0	0	0	0	0	0	0	0	0	0	0	1	0	0	0	20	14.5	184.4	310	64.1	340.4	7.54	6.01	170	144	4.4	111	181	1.61	142	10.78	283	5.79		4.88	13.33	1	1	0	1
993976397	1	0	12	1	57	0	0	0	0	0	0	0	0	0	0	0	0	0	0	0	0	0	0	1	17	37	158.9	840	89	2610	5.62	7.38	115	43.3	3.45	66	412	0.65	128.5	2.67	123	3.61	7	5.28	3.59	1	0	1	0
123183736	1	0	12	1	65	0	0	0	1	0	0	1	0	0	0	0	0	0	0	0	0	0	0	0	11	22	78.91	635	93.4	205	6.37	12.88	137	3.7	4.5	57	431	0.94	145	3.74	214	4.43		3.83	4.97	1	0	0	1
756577911	2	1	16	1	81	0	0	0	0	1	0	0	0	0	0	1	0	1	0	0	0	0	0	0	27	34	4.17	600	28	74.06	5.86	5.06	115	4.41	4.8	150	322	0.4	139	4.3	192	3.66	4	9.1	5.26	1	0	0	1
1971759810	2	1	18	0	91	0	0	0	0	0	0	1	0	0	0	0	0	1	0	0	0	0	0	0	12	16	3.63	1925	14.9			6.15	112		6.1	316		1.9	138	8.2	199	3.58	3027	28.1	11.05	1	0	0	1
1070264650	1	0	19	1	92	0	0	0	0	1	0	1	1	0	0	0	1	0	0	0	0	0	0	0	11	28	34.1	450	48	243	4.92	7.49	116	23.9	4.1	90	190	0.8	136	6	206	3.57	211	11.4	7.55	0	0	1	1
819634836	3	0	28	0	57	0	0	0	0	0	1	1	0	0	0	0	0	1	0	0	0	0	0	0	86	23	155.6	715	97.4	1471		4.68	144	131	3.9	74	343	1.01	140	14.2	175	4.52	3	4.09	16.74	0	1	0	1
55330070	1	0	8	0	62	0	0	0	0	0	0	1	0	0	0	0	0	0	0	0	0	0	0	0	89	37	9.67	340	100	239.09	4.37	6.18	154	11.7	4.3	63	210	4.4	135	3.6	284	4.89	422	7	9.25	0	0	0	1
2109642133	1	0	16	0	73	0	0	0	0	0	0	1	0	0	0	0	1	0	0	0	0	0	0	0	20	42	63.8	490	61.8	2610	5.97	6.32	119	97.3	5	103	608	0.53	150	4.35	166	3.39	12	8.64	5.23	1	0	1	1
1530935517	1	0	10	0	61	0	0	0	0	1	0	1	0	1	0	0	0	0	0	0	0	0	1	0	31	27	85.8	440	100		7.5	7.62	116		4.9	65		2.3	133	6.3	266	3.71	25676	3.7	9.8	0	0	0	1
1150837752	2	1	46	0	71	0	0	0	0	0	0	1	0	0	0	0	1	0	0	0	0	0	1	0	16	41	52.8	345	81	604.78	5.78	8.3	144	18.6	4.3	83	213	1.07	141	1.82	144	4.69	6	3.7	3.1	0	1	0	1
897511528	2	1	24	0	85	0	0	0	0	1	0	1	0	0	0	0	1	0	0	0	1	0	0	0	25	42	68.7	1610	34	710.7	4.29	8.45	163	43.8	4.8	158	261	0.6	139	2.7	107	5.02	22	18.2	3.66	1	1	0	1
1569105556	1	0	17	0	78	0	0	0	0	0	0	1	0	0	0	0	0	1	0	0	0	0	0	0	25	48	124.5	1745	41	470.47	7.08	7.65	122	194	4.8	141	525	0.9	148	5.6	185	4.15	88	17.3	7.05	1	1	0	1
770689448	1	0	6	0	52	0	0	0	0	0	0	0	0	0	0	0	0	0	0	0	0	0	0	0	11	22	67.3	300	71.7	168	6.3	5.09	154	48.7	4.2	103	256	1.06	143	3.78	185	5.06	8		5.12	1	0	0	0
1327098653	1	0	19	0	50	0	0	0	0	0	0	0	0	0	0	0	0	0	0	0	0	0	0	1	24	33	163.4	285	85.5	706.46		7.43	142	86.8	4.2	90	409	0.73	141	3.41	151	4.59	5.9	5.41	4.68	1	0	1	1
925968365	1	0	11	1	59	0	0	0	0	0	0	0	0	0	0	0	0	0	0	0	0	0	0	0	21	35	55.1	280	95.8	219	4.28	5.13	141	71.2	4	60	323	0.69	133	2.14	130	4.68	10.3	6.16	3.14	1	1	1	0
1831488819	1	0	31	0	61	0	0	0	0	0	0	1	0	0	0	0	0	0	0	0	1	0	0	0	10	14	149.6	825	31	811.23	6.41	10.97	118		4.5	194	165	0.2	134	3.9	144	4.99	9	26.3	4.4	0	0	0	1
2008675705	1	0	23	0	79	0	0	0	0	0	0	0	0	0	0	0	0	0	0	0	0	0	0	0	12	32	25.6	1255	25	195.19	6.79	7.36	114	22.3	4.4	210		0.8	142	5.3	289	3.61	23	16.3	6.54	1	1	0	0
757522523	1	0	4	0	87	0	0	0	0	0	0	1	0	0	0	0	1	1	0	0	1	0	0	0	14	29	20.8	430	55	207.6	4.47	5.68	113	11.6	2.6	105	359	1.1	145	5.2	286	4.22	217	6.6	6.87	0	0	0	1
722098764	3	0	17	1	78	0	0	0	0	1	1	1	0	0	1	0	0	0	0	0	0	0	0	0	10	8	81.7	425	45.9	165.08		16.63	115	17.1	4.7	101	219	2.11	138	16.82	598	3.99		7.2	20.28	1	0	1	1
514990389	1	0	18	1	51	0	0	0	0	1	0	1	0	0	0	1	0	0	0	0	0	0	0	0	43	23	26.3	1335	101	26.4	4.45	16.06	135	15	4.4	60	224	1	137	8.4	213	5.13	35	4.8	10.17	1	0	1	1
337791099	1	0	12	0	65	0	0	0	0	0	0	1	0	0	0	0	0	0	0	0	0	0	0	0	27.65	42.85	120.76	490	77.3	3001	6.82	5.67	151	100.3	3.98	89.66	465.83	0.65	135.45	2.41	116	4.78	6	7.93	3.3	1	0	1	1
1994825266	1	0	3	0	62	0	0	0	0	0	0	1	0	0	0	0	1	0	0	0	1	0	0	0	14	22	18.7	2390	26	1282	4.97	5.62	101	13.6	4.5	225	392	1.46	142	4.03	366	3.47	209	10.13	6.21	0	0	0	1
1759312184	1	0	10	1	66	0	0	0	0	0	0	1	0	0	0	0	0	0	0	0	0	0	0	0	81	79	153.8	555	99.5	1203	7.18	5.19	125	199	3.8	46	436	1.4	141	6.37	206	4.04	17	4.86	8.06	1	0	0	1
1209685936	1	0	25	0	68	0	0	0	0	0	0	1	0	0	0	0	0	0	0	1	0	0	0	0	14	30	87.4	170	88	124.59	4.57	4.27	143	16.9	4.4	78	220	0.85	134	7.01	187	4.77	16	5.8	8.81	1	1	0	1
1268218216	3	0	7	1	79	0	0	0	0	0	0	0	0	0	0	1	1	0	0	0	0	0	0	0			43.4	4005	56			6.53	138		4.8	85		1.4	140	4.1	226	4.88	63	7.8	6.73	0	0	0	1
1677883916	1	0	12	0	78	0	0	0	0	0	0	1	0	0	1	0	0	0	0	0	0	0	0	0	86	88	70.8	235	64	798.44	6.23	5.84	135	32.4	4.8	97	204	1.1	135	2.2	161	4.6	5	5.4	3.82	1	0	0	1
2144665706	2	1	5	1	83	0	0	0	0	0	0	0	0	0	0	0	1	0	0	0	1	0	0	0	321	178	47.6	3105	33	357.85	5.58	8.56	112	9.23	5	129	509	1.16	143	7.57	503	3.97	11	12.4	9.06	0	1	0	1
657843123	1	0	18	0	57	0	0	0	0	0	0	1	0	0	0	0	0	0	0	0	1	0	0	0	11	54	4.62	1200	14.9	477.01	6.23	5.06	114	38.1	5.3	856	202	0.8	135	4.1	193	3.43	3236	28	5.78	0	1	0	1
1441575122	1	0	9	1	57	0	0	0	0	0	0	0	0	0	0	0	0	0	0	0	0	0	0	0	36	36	12.4	675	84.3	485	3.95	5.54	130	7.3	3.9	69	360	1.17	141	2.04	202	4.41	3	4.07	3.49	1	0	0	0
1283768889	1	0	22	0	80	0	0	0	0	0	0	1	0	1	0	0	0	0	0	0	0	0	0	0	28	123	127.5		82	401.46	5.58	5.19	134	107	3.9	75		0.4	138	6.1	203	3.8	1707	7.5	6.97	1	1	1	1
2143851823	1	0	32	0	58	0	0	0	0	0	0	1	0	1	0	0	0	0	0	0	0	0	0	0	725	499	0.85	6305	91	272.05	5.58	5.68	155	12.5	3.7	82	300	6.8	144	6.9	283	4.87	349	6.6	14.93	0	0	0	1
1493740373	3	0	11	0	55	0	0	0	0	0	0	0	0	0	0	0	0	0	0	0	0	0	0	0	25	28	187.8	565	83.7	415		7.01	105	13.7	3.9	89	184	72.22	136	6.3	83	3.44		5.35	78.56	1	0	1	0
800947529	1	0	12	1	64	0	0	0	0	0	0	0	0	0	0	0	0	0	0	0	0	0	0	0	42	43	32	785	88	415.5	5	6.6	141	14.1	3.8	64	329	2.2	140	9.4	369	4.16	3	3.2	12.76	1	0	0	0
1674657685	1	0	14	1	41	0	0	0	0	1	1	0	0	0	0	0	0	0	0	0	0	0	0	0			26.7	135	115		5.82	18.36	123		4.3	50		1.9	131	11.4	250	4.28		2.1	14.04	0	0	0	1
33342080	1	0	38	0	73	0	0	0	0	1	0	1	0	0	0	0	1	0	0	0	1	0	0	1	28	33	132.4	310	20	106.9	5.31	7.39	117	9.83	4.65	265	237	0.8	133.8	9.1	144	4.81	45	19.2	10.27	1	1	0	1
1557635673	1	0	7	0	43	0	0	0	0	0	0	0	0	0	0	0	0	0	0	0	0	0	0	0	45	46	122.6	560	88.7	2610	6.92	7.62	143	20.5	4.5	91	376	0.9	142	4.4	175	4.69	4	5.64	5.56	1	0	0	1
1804829217	1	0	16	0	30	0	0	0	0	0	0	0	0	0	0	0	0	0	0	0	0	0	0	0	19.33	21.76	16.04	205	94.8	438.6	4.27	5.62	154	7.49	4.42	92.89	212.82	1.32	145.84	6.11	255	4.79	9	5.72	8.19	1	0	0	1
757534349	1	0	8	1	59	0	0	0	0	0	0	1	0	0	0	0	0	0	0	0	0	0	0	0	31	25	45.6	415	76.4	299	4.97	9.84	153	11	3.9	74	276	2.5	141	4.76	199	5.08	7	5.6	7.72	1	0	1	1
1771589662	2	1	26	0	88	0	0	0	0	0	0	1	1	0	0	0	1	1	0	0	1	0	0	0	36	57	2.73	175	34	465.95	3.78	6.99	159	15.7	5.5	153	318	1.1	139	4.4	145	4.87	2507	41.5	6.23	1	1	0	1
1825397975	1	0	15	0	59	0	0	0	0	0	1	1	0	0	0	0	0	0	0	0	0	0	0	0	46	55	95.3	630	86.1	1532	5.06	6.46	145	39.9	3.5	85	406	1.42	142	5.45	134	4.29	13.3		7.26	1	0	1	1
1172899514	1	0	7	0	55	0	0	0	0	0	0	0	0	0	0	0	0	0	0	0	0	0	0	0	14	15	104.7	320	87.3	1201		5.48	152	48.6	5.1	86	206	0.9	137	6.4	236	5.13	3	5.3	7.89	0	0	0	0
27476448	1	0	57	0	59	0	0	0	0	0	0	0	0	0	0	0	0	0	0	0	0	0	0	0	107	62	149.5	1155	91	7713.92	5.55	5.78	146		4.1	64	193	0.8	138	3.9	275	4.58		4.3	5.48	1	1	1	0
1764881461	1	0	11	0	52	0	0	0	0	0	0	0	0	0	0	0	0	0	0	0	0	0	0	0	41	44	66.3	325	107	328	6.62	5.88	144	87.4	4.7	64	460	1.34	138	4.99	196	4.62	11	3.5	6.66	1	1	0	0
824777790	1	0	15	1	57	0	0	0	0	0	0	1	0	0	0	0	0	0	0	0	0	0	0	0	54	75	85.2	1050	66.5	207	4.36	5.92	140	19.2	3.9	84	367	0.6	139	4.12	262	3.98	4	4.39	4.89	1	1	1	1
1060912543	2	1	29	0	71	0	0	0	0	0	0	1	0	0	0	0	0	0	0	0	0	0	1	1	33	44	147.8	510	83.8	446	5.92	8.34	135	42.1	4.8	81	295	1.15	135	8.96	139	4.31	8.5	8.51	10.91	1	0	1	1
1252732117	1	0	9	0	47	0	0	0	0	0	0	1	0	0	0	0	0	0	0	0	0	0	0	0	74	38	61.9	245	105	323	6.02	6.83	149	16.9	4.3	73	261	1.73	142	8.42	230	5	2.9	5.02	10.76	1	0	0	1
385527066	1	0	23	0	72	0	0	0	0	1	0	1	0	0	0	0	0	0	0	0	0	0	0	0	34	23	154.33	810	51.2	1160.51	6.3	8.39	144	167	4.03	121.08	274	1.59	139.44	9.07	138	4.96	7	9.6	11.6	1	1	1	1
727600635	3	0	15	0	73	0	0	0	0	0	0	0	0	0	0	0	0	0	0	0	0	0	0	0			29.9		96	285.38		5.14	104	12.4	4.8	58		2.2	138	12	372	3.39		4.9	16.67	0	0	0	0
2092614188	1	0	11	0	62	0	0	0	0	0	0	1	0	0	0	0	0	0	0	0	0	0	0	0	29	29	32.4	545	75.6	286	5.04	9.58	166	162	4.5	93	255	1.35	141	4.61	99	5.25	13		6.82	1	0	1	1
1074775378	2	1	13	1	78	0	0	0	0	0	0	0	0	0	0	0	0	0	0	0	0	0	0	0	37	48	42.1	330	83	414.76	5.19	7.08	145	35.2	3.4	62		0.6	137	4.7	154	4.96	41	7.2	5.59	0	0	0	0
1416340924	1	0	22	0	69	0	0	0	0	0	0	1	0	0	0	0	0	0	0	0	0	0	0	0	6	35	2.6		76	255.02	2.39		36	8.95	4.1	89	1766	1.2	136	1.3	16	0.91	1	6.1	2.61	0	0	0	1
1893575397	1	0	18	1	62	0	0	0	0	0	0	0	0	0	0	0	0	0	0	0	0	0	0	0	23	34	9.4	1110	91	100.13	5.03	4.75	129	14.8	4.2	46	215	0.6	140	0.8	92	4.12	6	3.7	1.69	0	1	0	0
373328235	1	0	3	1	66	0	0	0	0	0	0	1	0	0	0	0	0	0	0	1	1	0	0	0	13	22	4.47	725	52	331.18		7.6	131		4.7	97	228	1.3	141	2.6	120	4.93	7	6.8	4.48	0	0	0	1
486408326	1	0	5	0	41	0	0	0	0	0	0	1	0	0	0	0	0	0	0	0	0	0	0	0	27	30	26.4	515	100.5	1498	6.07	5.92	145	18.1	4.6	83	404	0.84	144	6.82	162	4.73	24	4.84	8.2	1	0	0	1
1050926353	1	0	8	1	65	0	0	0	0	0	0	1	0	0	0	0	0	0	0	0	0	0	0	0	26		21.9	475	94	530	5.58	5.84	128	6.8	4.2	56	380	0.9	138	3.44	206	4.06	11	3.13	4.67	1	0	0	1
1057748595	1	0	8	0	46	0	0	0	0	0	0	0	0	0	0	0	0	0	0	0	0	0	0	0	33	28	89.9		88	1011	6.65	6.2	149	53.6	5	90	303	1.29	147	4.08	171	5.17	14		5.66	1	0	1	0
666350209	2	1	18	1	88	0	0	0	0	0	0	1	0	0	0	0	1	0	1	0	0	0	0	0	26	52	61.5	395	28.6	222	6.47	4.25	153	28	4.3	141	364	2.07	151	6.75	182	5	76	18.66	9.71	1	0	0	1
2103821182	1	0	14	1	70	0	0	0	1	0	0	1	0	0	0	0	0	0	0	0	0	0	0	0	26	32	10.9	20730	90			11.11	116		3.8	57	421	1.4	144	5.6	207	3.59	13	3.8	7.66	1	0	1	1
727209345	1	0	8	0	42	0	0	0	0	0	1	0	0	0	0	0	0	0	0	0	0	0	0	0	35.27	28.01	4.83	265	77.6	201.27	5.29	5.27	156	9.14	3.85	102.17	186.74	0.99	138.84	1.47	146	4.99	0	3.32	2.84	0	0	0	0
1141450584	1	0	4	0	47	0	0	0	0	0	0	0	0	0	0	0	0	0	0	0	0	0	0	0	31	17	48.2	135		859.6	6.35	7.17	151	2.65	4	92	189	1.45	144	4.82	132	5.03	3	4.69	6.94	1	0	0	0
639906233	1	0	9	0	35	0	0	0	0	0	0	0	0	0	0	0	0	0	0	0	0	0	0	0	33	20	129.2		108		4.97	5.93	150		4	81		0.6	137	11.1	203	5.15		3.7	12.89	0	1	0	0
661250854	1	0	13	0	64	0	0	0	0	1	1	1	0	0	0	0	0	0	0	0	0	0	0	0	123	92	31.4	265	58.3	162	4.81	10.26	179	44.1	4.6	114	291	2.13	139	3.41	148	5.7	12		5.89	1	0	1	1
658103545	1	0	15	0	55	0	0	0	0	0	0	0	0	0	0	0	0	0	0	0	0	0	0	0	7	73	103.9	2880	123		2.52	6.57	99		5.2	43		3.15	127	14.86	201	2.97	4	2.5	19.83	0	0	0	0
223167977	2	1	15	1	80	0	0	0	0	0	0	0	0	0	0	0	0	0	0	0	0	0	0	1	103	98	255.3	390	61.9	1180	7.94	7.16	145	107	4.1	78	302	0.33	141	12	277	4.63	21	5.17	12.65	1	0	0	0
1520061414	1	0	2	1	22	0	0	0	0	0	0	0	0	0	0	0	0	0	0	0	0	0	0	0									123					1.7		6.3	270	4.27			8.76	0	0	0	0
989972313	3	0	22	1	68	0	0	0	0	1	0	0	0	0	0	0	0	0	0	0	1	0	1	0	9	23	278.2	2600	12.7	439	8.58	11.31	96	165	5	310	573	0.42	143	17.64	246	3.41	16	33.25	18.66	0	0	0	1
61019592	1	0	14	1	48	0	0	0	1	0	0	0	0	0	0	0	0	0	0	0	0	0	0	0	23	23	133.4	395	91	194.86	5.97	15.08	152	45.2	3.66	39	267	1.25	127.4	5.05	199	4.85	13	2.7	6.66	1	0	1	0
201815927	1	0	10	0	53	0	0	0	0	0	0	0	0	0	0	0	0	0	0	0	0	0	0	0	86	88	25.7	885	95.1	1675	4.62	5.7	132	34.6	3.8	81	435	0.89	136	1.47	163	4.35	13	2.78	2.6	1	0	0	0
1314874139	1	0	8	0	51	0	0	0	0	0	0	0	0	0	0	0	0	0	0	0	0	0	0	0	33	24	36.9	465	81.6	1268	5.71	6.4	153	20.3	4.2	93	309	0.95	142	2.54	151	5.02			3.83	1	0	0	0
1355038040	1	0	11	1	61	0	0	0	0	0	0	0	0	0	0	0	0	0	0	0	0	0	0	0	23.08	21.99	11.42	940	82.6	164.7	3.74	5.38	141	24.05	4.24	66.67	312.19	1.49	145.84	5.21	191	4.64	11	4.01	7.05	1	0	1	0
1149334486	1	0	10	0	55	0	0	0	0	0	0	0	0	0	0	0	0	0	0	0	0	0	0	0	80	68	127.5	500	67.8	1886	6.57	8.25	156	47.2	3.9	106	307	1.51	146	4.05	195	5.16	11	4.09	6.13	1	0	1	0
863459506	1	0	2	0	62	0	0	0	0	0	0	0	0	0	0	0	0	0	0	0	0	0	0	0	21	29	1.44	320	79	193.78	3.77	5.8	124	4.91	3.8	90	170	1.4	143	1.5	319	3.73	10		3.79	0	0	0	0
607455205	1	0	14	0	50	0	0	0	0	0	0	1	0	0	0	0	1	0	0	0	0	0	0	0	57	48	156.2	820	79.1	1636	6.36	6.47	121	84.7	4.2	96	369	1.11	136	8.55	352	4.05	35	3.94	10.67	0	0	0	1
1331775899	1	0	10	0	54	0	0	0	0	0	0	1	0	0	0	0	0	0	0	0	0	0	0	0	38	54	156.8	2525	105	833.6	9.59	9.55	115	55.5	4.4	65	726	1	120	10.5	419	3.82		4.1	12.68	1	1	1	1
554012090	2	1	6	0	52	0	0	0	0	0	0	0	0	0	0	0	0	1	0	0	0	0	1	0	16	73	197.2	1540	117	314	7.78	6.09	127	397	4.7	52	1095	1.7	136	9.6	356	4.46	4	6.2	12.13	1	0	0	1
1004655289	1	0	7	1	56	0	0	0	0	1	0	1	0	0	0	0	0	0	0	0	0	0	0	0	187	129	28.3	240	71	457		8.7	134	29.5	4.5	80	341	1.52	144	4.29	236	4.4	6	8.46	6.15	1	0	0	1
580964112	1	0	8	0	62	0	0	0	0	0	0	0	0	0	0	0	0	0	0	0	0	0	0	0	29.05	24.02	7.2	155	77.8	210.8	4.95	7.28	155	9.79	4.52	90.77	221	1.69	135.24	1.63	131	5.34	2	3.4	3.8	0	0	0	0
1842745739	3	0	48	0	84	0	0	0	0	0	0	0	0	0	0	0	1	1	0	0	0	0	0	0	39	35	51.7	3175	70	527.88	3.85	6.22	146	22.5	4.1	87	354	1.5	139	6.51	108	4.07	15	6.1	8.42	0	0	0	1
528899239	2	1	16	0	51	0	0	0	0	0	0	1	0	0	0	0	0	1	0	0	0	0	1	0	115	122	138.2	9400	102	667.43	5.02		117	34	4.22	74	691	0.7	138.3	12.1	220	3.95	2545	10	13.51	0	0	0	1
2029028928	1	0	10	0	70	0	0	0	0	0	0	1	0	0	0	0	0	0	0	0	1	0	0	0	18	21	52.4	880	3.9	1636		7.56	127	33.7	5.4	1039	286	1.39	144	4.19	116	3.98		45.46	5.95	1	0	0	1
1209787268	1	0	5	1	53	0	0	0	0	0	0	0	0	0	0	0	0	0	0	0	0	0	0	0	16	26	18.9	355	102.8	57	5.35	5.43	121	9.02	4.6	55	303	0.92	146	2.66	374	4.58	38		4.02	0	0	0	0
1358634921	1	0	27	0	50	0	0	0	0	0	0	0	0	0	0	0	0	0	0	0	0	0	0	0	38.26	35.92	239.97	1140	67.5	1039.8	7.2	7.63	154	33.17	4.43	109.55	351.71	0.34	146.06	8.6	114	4.71	57	9.36	9.05	1	1	1	0
1625482789	1	0	8	1	44	0	0	0	0	0	0	0	0	0	0	0	0	0	0	0	0	0	0	0	34.76	35.76	132.83	440	106.7	149	6.07	5.86	136	9.34	4.11	59.6	172.37	1.53	142.28	5.15	266	4.38		2.04	7.31	0	0	0	0
609410144	3	0	20	0	84	0	0	0	0	1	0	1	0	1	0	0	1	0	0	0	1	0	0	0	17	39	66.8	2200	24	275.07	4.27	10.48	81	95.7	6.3	211	279	0.3	130	4.9	184	2.5	601	15.8	5.68	1	0	0	1
1533877137	1	0	6	0	51	0	0	0	0	0	0	1	0	0	0	0	0	0	0	0	0	0	0	0	78	35	12.6	7090	98.3	2466	5.65	6.36	152	6.6	5.1	80	473	0.54	146	15.85	63	4.57	10	7.1	17.13	0	0	0	1
371045804	1	0	32	1	87	0	0	0	0	1	0	1	0	0	0	0	0	1	0	0	0	0	0	0	25	32	6.66	1340	29	279.39	4.11	5.53	110	19.8	4.1	142	270	0.85	140	6.06	170	4.05		14.8	7.77	1	0	0	1
1737887460	1	0	9	0	27	0	0	0	0	0	0	0	0	0	0	0	0	0	0	0	0	0	0	0	21	23	23.6	150	110.9	135	3.7	5.58	151	10.3	3.6	83	239	0.54	141	3.27	170	5.12	6.1	3.32	4.05	0	0	0	0
1362469723	1	0	5	0	54	0	0	0	0	0	0	1	0	0	0	0	0	0	0	0	0	0	0	0	58	42	208.9	565	107.6	414	7.43	5.84	140	69.8	3.8	61	326	2.19	137	5.65	145	4.46	4	4.07	8.79	1	0	0	1
1442876811	1	0	11	0	66	0	0	0	0	0	0	0	0	0	0	0	0	0	0	0	0	0	0	0	31	36	128.6	300	42.2	1537		7.12	161	44.2	3.9	147	222	1.59	139	6.55	169	5.37	11	8.03	8.68	1	0	1	0
1947675836	1	0	5	0	58	0	0	0	0	0	0	1	0	0	0	0	0	0	0	0	0	0	0	0	24	33	84.9	325		279	4.27	5.32	149	16	4.2	77	216	2.11	142	4.08	120	4.94	4	4.89	7.02	0	0	0	1
595626834	1	0	12	1	53	0	0	0	0	0	0	0	0	0	0	0	0	0	0	0	0	0	0	0	31	24	50.2	170	88.3	340	5.3	8.08	141	16.7	3.8	68	248	0.87	141	3.45	143	4.46	2	3.27	4.55	0	0	0	0
433155160	1	0	14	0	79	0	0	0	0	0	0	1	1	0	0	0	0	0	0	1	0	0	0	0	18	25	256.85	885	70	1334	7.48	5.41	118	65.8	4	89.8	226	0.82	141	11.33	81	4.29	99	9.55	14.8	1	0	0	1
617078694	3	0	6	0	78	0	0	0	0	0	0	0	0	1	0	0	1	0	0	0	0	0	0	0	9	52	160.4	23880	85	589.23		8.94	120	77.4	3.6	72	1303	0.7	136	10.8	230	4.13	2014	13.1	12.58	1	0	1	1
41668757	1	0	8	0	33	0	0	0	0	0	0	1	0	0	0	0	0	0	0	0	0	0	0	0	132.89	55.83	2.59		80.6	547.1		4.85	169		4.5	104.38		2.55	140	1.52	144	5.58		4.48	4.87	0	0	0	1
1312887366	1	0	10	0	59	0	0	0	0	0	0	0	0	0	0	0	0	0	0	0	0	0	0	0	107	40	120.7	1370	94.9	381	6.88	6.34	133	53	4.3	76	285	1.39	141	7.04	444	4.37	78		9.22	1	1	0	0
162754062	1	0	23	0	69	0	0	0	0	0	0	0	0	0	0	0	0	0	0	0	0	0	0	0	47	38	114.8		68	399.98	5.99		107	9.38	4.4	98	329	8.5	134	9.4	235	3.28		10.2	18.27	0	0	0	0
270248137	1	0	7	1	63	0	0	0	0	0	0	0	0	0	0	0	0	0	0	0	0	0	0	0	14	23	25	270	90.3	373	4.38	5.73	145	13.1	3.8	63	242	1.17	145	1.27	118	4.57	4	4.65	2.91	1	0	0	0
558213294	1	0	11	0	56	0	0	0	0	0	0	0	0	0	0	0	0	0	0	0	0	0	0	0	51.21	39.12	34.2	275	65.3	972.5	4.82	7.23	159	4.09	4.13	108.73	323.16	1.99	145.95	3.95	165	4.97			6.26	0	0	0	0
1354514917	1	0	5	1	37	0	0	0	0	0	0	0	0	0	0	0	0	0	0	0	0	0	0	0	31	26	60	170		155.4	7.41	5.71	144	38.4	3.9	53	331	1.45	146	7.95	312	4.49	2	2.42	9.96	0	0	0	0
1639545259	1	0	11	1	69	0	0	0	0	0	0	1	0	0	0	0	0	0	0	0	0	0	0	0	31.17	30.65	59.12	195	68.6	244	5.88	5.54	145	32.96	4.4	76.39	263.6	1.34	142.8	2.61	193	4.71	7.927	6.46	4.42	1	0	1	1
715304243	1	0	11	1	34	0	0	0	0	0	0	0	0	0	0	0	0	0	0	0	0	0	0	0	7.04	26.01	38.12	210	94.7	439.2	4.98	6.48	124	66.76	4.79	67.14	286.82	1.12	143.43	4.3	133	4.05	8.794	4.71	5.83	1	0	0	0
1612640553	1	0	27	0	54	0	0	0	0	0	0	0	0	0	0	0	0	0	0	0	0	0	0	0	23.95	25.76	6.13	135	68.7	116.93	3.3	5.69	142	5.44	3.87	105.38	175.72	1.56	139.23	2.86	187	5.1	3	5	5.16	0	0	0	0
1873397079	1	0	6	0	43	0	0	0	0	0	0	0	0	0	0	0	0	0	0	0	0	0	0	0	40	48	87.3	340	109.9	1165	5.87	6.41	144	50.6	3.8	70	405	1.04	138	6.72	191	4.84	14	3.66	8.19	1	0	1	0
1361835559	2	1	8	0	57	0	0	0	0	0	0	0	0	0	0	0	0	1	0	0	0	0	1	1	204	99	71	275	64.6	2224	6.3	6.4	154	82.2	4	109	434	1.27	142	3.35	213	5.3	8	6.37	4.85	1	1	1	1
1226790029	3	0	10	0	78	0	0	0	0	0	0	0	0	0	0	0	0	0	0	0	0	0	0	0	55	193	61.7	1310	56	2422.26	3.66	5.17	113		4.1	109	800	0.3	138	2.1	104	3.08	900	16.4	2.52	1	0	1	0
364620997	1	0	5	1	62	0	0	0	0	0	0	0	0	0	0	0	0	0	0	0	0	0	0	0	45.19	33.27	47.45	370	96.4	409.2	6.5	6.13	157	5.41	3.95	55.25	336.3	1.57	141.42	5.5	277	5.61	4		7.94	0	0	0	0
638302611	1	0	3	1	52	0	0	0	0	0	0	0	0	0	0	0	0	0	0	0	0	0	0	0	37	25	28.7		114			6.1	134	19.8	3.6	41		0.9	139	6.1	124	4.31	8	3.6	7.55	0	0	0	0
1103919542	1	0	17	1	47	0	0	0	0	0	0	0	0	0	0	0	0	0	0	0	0	0	0	0			9.05						137		3.82			1.02	142.45	2.33	169	4.3			3.65	0	0	0	0
1389263005	1	0	42	0	66	0	0	0	0	0	0	0	0	0	0	0	0	0	0	0	0	0	0	0	18	29	366.9		91	2590.51	6.3	6.63	113	20.2	3.8	73		0.6	130	30.03	218	3.61		4.8	32.58	0	1	0	0
1526877083	1	0	6	1	73	0	0	0	0	0	0	1	0	0	0	0	0	0	0	0	0	0	0	0	27	64	41.3		102	252.49	4.45	7.65	137	88.5	5	37	321	1.5	132	7.8	393	4.43	5	4.9	10.54	1	0	0	1
2090537654	1	0	10	1	77	0	0	0	0	0	0	0	0	0	0	0	0	0	0	0	0	0	0	0	20.52	18.02	0.94	525	64.4	101.78	3.99	5.93	143	1.9	4.37	76.8	220.22	1.43	138.95	1.92	225	4.8	8	5.87	3.97	0	0	0	0
1678756775	1	0	9	1	41	0	0	0	0	0	0	0	0	0	0	0	0	0	0	0	0	0	0	0	66.38	58.67	90.6	165	112.8	267	6.87	5.82	127	77.97	4.06	53.69	381.33	0.75	144.48	7.61	275	4.21		2.14	8.64	0	0	0	0
2145144302	1	0	7	1	23	0	0	0	0	0	0	0	0	0	0	0	0	0	0	0	0	0	0	0	21.66	23.7	90.39	240	86.6	119.2	5.32	3.79	137	10.1	4.47	82.25	192.35	1.21	140.49	3.32	213	4.63	11	3.38	5.13	0	0	1	0
1293952239	2	1	15	0	57	0	0	0	0	0	0	1	0	0	0	0	0	0	0	0	0	0	1	1	34	42	136	350	105.4	2610	7.17	6.67	129	38	3.18	61	485	0.93	132.4	6.14	112	4.26	8	4.81	7.36	1	1	0	1
483967728	1	0	5	1	59	0	0	0	0	0	0	0	0	0	0	0	0	0	0	0	0	0	0	0	20	27	28.6	515	96.9	349	5.39	5.11	134	29.7	4.5	58	303	1.44	146	3.71	249	4.45	9	3.67	5.61	1	0	1	0
707073853	1	0	4	1	20	0	0	0	0	0	0	0	0	0	0	0	0	0	0	0	0	0	0	0	17	14	8.8	1920	125	44	3.81	4.44	138	209	3.8	61	154	0.36	137	9.76	178	4.3	6		10.7	1	0	0	0
28409740	1	0	11	1	51	0	0	0	0	0	0	0	0	0	0	0	0	0	0	0	0	0	0	0	42	47	91.5	1810	81	623.92	3.25	6.37	153	9.84	4.1	74	311	0.95	139	1.45	158	4.84	3	2.33	2.72	0	1	0	0
2080429666	1	0	7	0	56	0	0	0	0	0	0	1	0	0	0	0	0	0	0	0	0	0	0	0	55	46	9.7	270	97.5	624	6.42	5.95	158	30.7	3.4	75	327	1.13	138	3.2	178	5.57	12.3	5.55	4.81	1	0	1	1
1644388736	1	0	2	0	38	0	0	0	0	1	0	0	0	0	0	1	1	0	0	0	1	0	0	0	23	43	3.2	840	9.7	177		13.24	94	7.41	6.3	585	422	1.18	137	5.35	319	3.31		19.07	7.63	0	0	0	1
108597409	1	0	10	1	53	0	0	0	0	0	0	0	0	0	0	0	0	0	0	0	0	0	0	0	18	25	32.91	370		402.7	5.26	4.8	115	21	5.5	108	211	1.28	141	9.52	235	4.25	18	5.76	11.27	0	1	0	0
1235696405	1	0	50	0	50	0	0	0	0	1	0	1	0	0	0	0	0	0	0	0	0	0	0	0	79	40	31.4		99	700.6	7.12	9.11	159	21	5	80	485	1.8	139	9	208	4.79		7.6	11.56	0	0	0	1
330186114	1	0	8	1	57	0	0	0	0	0	0	0	0	0	0	0	0	0	0	0	0	0	0	0	34	45	17	820	94.2	633	5.55	4.26	142	34.5	3.9	63	419	0.59	144	2.68	136	4.36	7	2.34	3.56	1	0	0	0
1180871601	1	0	3	1	30	0	0	0	0	0	0	0	0	0	0	0	0	0	0	0	0	0	0	0			3.76						120					1.3		8.4	265	3.84			10.48	0	0	0	0
936108478	1	0	17	0	49	0	0	0	0	0	0	0	0	0	0	0	0	0	0	0	0	0	0	1	18	37	51.3	365	79.7	2011		6.37	162	99.4	4.6	96	406	0.77	141	2.41	112	5.42	5.9	8.2	3.31	1	0	1	0
166453096	1	0	22	0	39	0	0	0	0	0	0	0	0	0	0	0	0	0	0	0	1	0	0	0	22	40	68.8	670	26.5	1114	7.48	6.18	153	11.5	4.8	253	553	0.64	141	5.26	173	4.83	12	12.66	6.43	1	1	0	1
1235891936	1	0	10	0	26	0	0	0	0	0	0	0	0	0	0	0	0	0	0	0	0	0	0	0	39.27	23.62	4.53	135	126.7	288.66	3.3	5.54	148	6.59	4.81	68.53	186	0.87	143.22	2.71	206	4.68	2	4.98	4.06	0	0	0	0
649332092	1	0	15	0	38	0	0	0	0	0	0	0	0	0	0	0	0	0	0	0	0	0	0	0	34	116	8.24		73	710.5	5.53	6.21	142	11.3	3.1	110		0.6	143	9.9	254	4.41		6	11.1	0	0	0	0
55608033	2	1	7	1	96	0	0	0	0	0	0	0	0	0	0	0	1	0	0	0	0	0	0	0	10	23	254.9	835	24.7	474	5.71	5.76	136	2104	4.8	152	269	0.62	140	34.95	208	3.99	29	14.63	35.85	1	0	0	1
1317780179	1	0	11	0	76	0	0	0	0	0	0	0	0	0	0	0	0	0	0	0	0	0	0	0	48	46	38.3	520	85.2	233	5.27	6.11	152	37.4	3.8	74	187	1.26	135	4.42	286	5.17	19.8		6.02	1	1	1	0
466642694	1	0	2	1	27	0	0	0	0	0	0	0	0	0	0	0	0	0	0	0	0	0	0	0			1.74						120					1.2		5.7	279	4.08			7.41	0	0	0	0
1661140557	1	0	2	1	20	0	0	0	0	0	0	0	0	0	0	0	0	0	0	0	0	0	0	0	41.59	28.4	1.39	110		8.17		4.61	133	3.01	4.74	52.45	207.68	2.15	138.95	4.67	224	5.26	2		7.58	0	0	0	0
92109333	1	0	7	0	51	0	0	0	0	0	0	0	0	0	0	0	0	0	0	0	0	0	0	0	22	23	5.56	325	91	76.41	4.05	7.98	183	8.156	4.3	79	235	0.77	135	13.05	443	6.12	6.217	5.6	14.26	0	1	0	0
1601060307	3	0	6	0	72	0	0	0	0	0	0	0	1	0	0	0	0	0	0	0	1	0	0	0			23.1	2660	20			6	112		4.7	260		1	138	6.4	304	3.89	55	22.9	8.29	0	0	0	1
292108093	1	0	3	0	66	0	0	0	0	0	0	0	0	0	0	0	0	0	0	0	0	0	0	0	28	25	31.3	675	80.8	1338	4.81	5.99	159	38.1	4.8	86	214	1.19	147	3	153	4.95	9.8	5.33	4.75	0	0	0	0
1098210161	1	0	11	1	75	0	0	0	0	0	0	1	1	0	1	0	0	0	0	0	0	0	0	0			26.8		38				117		4.5	120		2.7	140	7.4	271	4.22		11.2	11.13	0	0	0	1
954757012	3	0	14	1	77	0	0	0	0	1	0	1	0	0	0	0	1	0	0	0	1	0	0	0	25	23	3.18		16		4.97	19.05	126		5.9	237		2.9	133	9.6	201	4.15		33.9	13.04	0	1	0	1
2038367025	1	0	14	1	60	0	0	0	0	0	0	0	0	0	0	0	0	0	0	0	0	0	0	0	14.71	19.88	14.13	210	60.3	36.19	3.6	4.81	120	23.47	4.33	89.53	500.86	0.83	135.45	15.01	392	4.78	27.86	10.89	16.28	0	0	1	0
1784780093	2	1	1	0	55	0	0	0	0	0	0	0	0	0	0	0	0	0	0	0	0	0	0	0	62	166	377.2	6760	14.9	2717.4		7.91	107	40001	4.3	691	629	1.3	136.5	7.2	258	3.4	38	36.1	8.61	1	0	0	0
815721293	1	0	15	1	65	0	0	0	0	0	0	0	0	0	0	0	0	0	0	0	0	0	0	0	39	52	142.1	1010	100.3	1846		5.33	125	97.1	2.9	46	445	0.79	143	6.08	261	4.12	10	3.48	7.22	1	0	0	0
429767937	1	0	21	1	57	0	0	0	0	0	0	0	0	0	0	0	0	0	0	0	0	0	0	0	35	30	21.2	135	92.4	90	3.74	6.4	127	14	4.6	64	292	65.91	144	7.38	132	4.48	7	3.55	80.97	1	1	0	0
945516296	2	1	29	0	68	0	0	0	0	0	0	1	0	0	0	0	0	0	0	0	0	0	1	1	34	65	112.9	520	80.8	1374	6.07	6.66	163	40.4	4.2	85	536	0.99	134	5.22	158	4.89	10	5.29	6.41	1	0	0	1
1511830189	2	1	12	1	80	0	0	0	0	0	0	1	0	0	0	0	0	1	0	0	0	0	0	1	49	81	68	1385	61	2716.7	6.03		123	28.3	3.42	79	588	0.6	136	10.78	262	3.91		7.1	11.92	0	0	0	1
1588243913	2	1	5	0	72	0	0	0	0	0	0	0	0	0	0	0	0	0	0	0	1	0	0	0	14	36	109.7	42140	34	1865.23	3.92	6.65	125	52.2	4.6	169		0.6	139	5.5	227	4.14	83	13.4	6.77	1	0	1	1
344726290	1	0	3	0	42	0	0	0	0	0	0	0	0	0	0	0	0	0	0	0	0	0	0	0			1.22						148					1.3		5.75	156	5.28			8	0	0	0	0
596642391	1	0	3	1	37	0	0	0	0	0	0	0	0	0	0	0	0	0	0	0	0	0	0	0	21.31	12.83	0.83	155	100.2	42.08	2.98	4.76	137	4.28	3.72	67.19	142.55	1.11	139.57	3.15	212	4.55	0	4.22	4.57	0	0	0	0
2036601457	3	0	1	0	59	0	0	0	1	0	0	0	0	0	0	0	0	0	0	0	0	0	0	0	47.34		184.99	135	96.8				157		3.66	72.44		1.59	141.12	9.85	259	4.83		5.52	12.22	0	0	0	0
1633128015	2	1	3	1	83	0	0	0	0	1	0	0	0	0	0	0	1	0	0	0	1	0	1	0			81.5	1820	38		3.84		90		4	115		0.7	138	12.4	143	3.25		21.4	13.59	0	0	0	1
1549365804	1	0	8	1	33	0	0	0	0	0	0	0	0	0	0	0	0	0	0	0	0	0	0	0	12	20	98.2	520	121.3	90	5.06	5.93	139		3.7	51	254	0.99	141	4.73	225	5.19	14.4	2.91	5.93	1	0	0	0
57679353	1	0	9	1	59	0	0	0	0	0	0	0	0	0	0	0	0	0	0	0	0	0	0	0	18.72	16.96	153.83	760	71.6	156.8	6.82	6.07	124	4.89	4.19	78.09	289	1.18	145.75	6.83	129	4.31	8		8.41	0	0	0	0
1207772864	1	0	43	0	59	0	0	0	0	1	1	1	0	0	0	0	0	0	0	0	0	0	1	1	85	128	306.1	1630	83	237.83	7.83	8.74	137	24.4	2.72	88	468	0.9	123.5	20.5	270	5.49	121	7	22.75	0	0	0	1
1308651245	1	0	11	1	40	0	0	0	0	0	0	0	0	0	0	0	0	0	0	0	0	0	0	0	91	48	209.3	1445	102.2	694	6.7	5.96	132	58.3	5.3	65	342	0.8	140	4.26	471	4.08	6	2.86	5.25	1	0	1	0
1344361938	1	0	8	1	65	0	0	0	1	0	0	1	0	0	0	0	0	0	0	0	0	0	0	0	27.17	31.26	63.4	375	75.3	246.5	4.52	6.55	122	4.539	4.26	72.38	249.9	1.7	146.37	2.9	286	4.41	7.562	6.11	4.86	1	0	0	1
277278236	1	0	11	1	55	0	0	0	0	0	0	0	0	0	0	0	0	0	0	0	0	0	0	0	32	31	92.3	615	91	157.48	6.25	4.53	142	11.4	4.1	58	288	2	143	3.8	246	4.72	2	5.5	6.69	0	0	0	0
430155848	1	0	18	1	45	0	0	0	0	0	0	0	0	0	0	0	0	0	0	0	0	0	0	0	69.4	149.19	4.34	1445	98.7	342.91	3.16	5.55	165	7.58	4.48	64.96	381.89	0.46	141.86	1.96	164	4.05	2	2.7	3.02	0	0	0	0
1515156562	1	0	6	1	59	0	0	0	0	0	0	0	0	0	0	0	0	0	0	0	0	0	0	0	47.86		25.03		89.4			6.33	132		3.52	64.97		1.07	140.9	5.03	161	4.57			6.54	0	0	0	0
63058213	1	0	6	0	61	0	0	0	0	0	0	1	0	0	0	0	0	0	0	0	0	0	0	0	31	23	3.6	170	74.2	940	4.18	7.39	175	4.7	3.8	95	179	1.95	143	3.08	226	5.83	15		5.44	1	0	0	1
1674809832	1	0	5	0	40	0	0	0	0	0	0	0	0	0	0	0	0	0	0	0	0	0	0	0	47	50	108.6	230	84.9	488		5.36	157	22.6	5.1	96	363	1.21	148	2.94	142	5.02	4	3.75	4.39	1	0	0	0
1662765690	1	0	32	0	66	0	0	0	0	1	0	1	0	0	0	0	0	1	0	0	0	0	0	0	9	25	65.2	1395	47	46.87	4.64	6.13	122	48.7	6.2	134	267	1	140	9.3	337	5.79	22	8.8	11.96	0	1	0	1
493234602	1	0	13	1	66	0	0	0	0	0	0	0	0	0	0	0	0	0	1	0	1	0	0	0	14	33	84.8		14.9	1188.93		4.47	106	22.9	4.3	394	324	0.5	138	2.4	155	3.26		6.3	3.2	1	0	0	1
2082763715	1	0	29	0	58	0	0	0	0	1	0	0	0	0	0	0	0	0	0	0	0	1	0	0	53.58	35.54	3.14	270	61.1	136.93	3.65	6.63	132	7.78	4.44	113.56	169.69	1.9	127.82	3.83	207	4.61	28	11.12	6.8	0	1	0	1
767322979	1	0	7	0	39	0	0	0	0	0	0	0	0	0	0	0	0	0	0	0	0	0	0	0	51	31	49.3	395	107	943.3	6.44	6.96	135	40.5	4.6	80	222	0.83	138	5.44	226	4.42	4	5.07	6.67	1	0	1	0
2040668071	1	0	10	1	40	0	0	0	0	0	0	0	0	0	0	0	0	0	0	0	0	0	0	0	18.07	17.01	0.43	140	91	10.34	1.6	4.39	125	3.68	4.27	60	151.56	0.91	145.95	3.86	167	4.39	1		5.41	0	0	0	0
799139165	1	0	6	1	54	0	0	0	0	0	0	1	0	0	0	0	0	0	0	0	0	0	0	0	45	57	88.9	370	100.4	291	6.66	5.32	139	14.3	4	58	416	0.94	140	4.2	234	4.49	3.2	3.97	5.41	1	0	1	1
351815728	2	1	56	1	65	0	0	0	0	1	0	1	0	0	0	0	1	0	0	0	0	0	1	1	20	32	267.2	1825	95	947	7.05	26.34	156	19.2	5.12	99	458	1.3	131.7	9.5	419	5.16		12.33	11.7	0	0	0	1
45051270	1	0	6	0	39	0	0	0	0	0	0	0	0	0	0	0	0	0	0	0	0	0	0	0	114	65	47.2	265	103.4	401	4.95	5.46	150	24.5	3.8	82	367	1.47	143	2.57	181	4.75	2	3.29	4.39	0	0	0	0
1505880443	2	1	27	0	69	0	0	0	0	1	1	1	0	0	0	0	1	1	0	0	0	0	1	1	37	37	365.5	720	61.4	1310.34	7.76	24.91	159	67.4	4.5	106	388	0.76	137.5	10.93	252	4.75	9	11.5	12.02	0	0	0	1
1262763170	1	0	6	0	47	0	0	0	0	0	0	0	0	0	0	0	0	0	0	0	0	0	0	0	70	149	58.2	200	105.6	246	5.13	5.13	150	20.3	4.9	72	232	0.72	140	2.47	135	4.8	8.8	6.68	3.63	1	0	1	0
1023723640	1	0	34	1	59	0	0	0	0	0	0	0	0	0	0	0	0	0	0	0	0	0	0	0	51	65	51.2	2355	51	1459.76	5.08	8.36	115		4	103	824	92.4	141	5.6	220	4.16	10	4	99.87	1	0	1	0
1719341964	1	0	18	1	75	0	0	0	0	0	0	1	0	0	0	0	0	0	0	0	0	0	0	0	48.75	52.95	19.68	1500	42.5	681.3	4.85	7.28	150	28.05	4.05	109.53	323.97	1.59	147.42	6.27	284	4.94	13.53		8.53	1	0	0	1
213943727	1	0	12	0	45	0	0	0	0	0	0	0	0	0	0	0	0	0	0	0	0	0	0	0	78	50	53.3	1095	108.4	765	3.97	5.88	143	38.9	4.1	70	350	1.44	136	2.51	93	4.95	8.2	4.03	4.22	1	0	1	0
730515538	1	0	12	1	89	0	0	0	0	0	0	1	0	0	0	0	0	0	0	0	0	0	0	0	45.9	35.11	181.49	23140	68.9			4.83	132		3.25	67.7	342.49	1.68	148.32	5.09	144	4.4	44	10.99	7.2	0	0	0	1
789950717	1	0	13	0	47	0	0	0	0	0	0	0	0	0	0	0	0	0	0	0	0	0	0	0	24	26	39.3	280	91	349	5.7	6.31	151	25.7	4.3	82	271.3	1.09	146	4.72	160	5.38	11	4.19	6.25	1	0	1	0
1440125737	3	0	18	0	62	0	0	0	0	0	0	1	1	0	1	0	0	0	0	0	0	0	0	0	57	65	16.8		102	212.81	5.95	7.86	138	7.37	4.7	61	244	0.6	144	8.7	400	4.75	9	10.2	10.14	1	0	1	1
978895164	1	0	12	0	60	0	0	0	0	1	0	1	0	0	0	0	1	1	0	0	0	0	0	0	10	17	28.7	480	72.8	494	5.75	22.01	127	63.2	3.2	97	94	1.59	143	1.97	122	4.07	22	6.4	3.89	1	0	0	1
409476984	1	0	10	0	56	0	0	0	0	0	0	0	0	0	0	0	0	0	0	0	0	0	0	0	27	25	151.3	1975	95.9	606	7.14	5.33	99	67.7	4.1	78	465	1.04	142	8.03	324	4.15	3	9.02	10.22	0	1	0	0
98353637	1	0	19	1	52	0	0	0	0	0	0	0	0	0	0	0	0	0	0	0	0	0	0	1	73	94	233	810	105	130.5	9.32	8.47	129	83.5	4	53	599	0.5	135	9.9	327	4.59		2.2	11.03	1	0	1	1
1400220969	1	0	10	0	79	0	0	0	0	0	0	0	0	0	0	0	0	0	0	0	0	0	0	0	24	14	243	285	59.3	347.16	7.64	6.17	125	21.7	4.7	103	190	1.07	145	8.61	173	3.87		6.62	10.19	1	1	1	0
125135123	2	1	3	1	72	0	0	0	0	0	0	0	0	0	0	0	0	0	0	0	0	0	0	0	28	50	109.8	770	92.3	532	6.36	7.12	143	16.3	3.6	51	473	1.55	146	4.45	299	4.75	86	4.26	6.34	1	0	0	0
1175324764	3	0	19	0	79	0	0	0	0	0	0	0	0	0	1	0	0	0	0	0	0	0	0	0	27	28	111	610	44.7			6.94	115		3.9	130		1.2	170.7	9.14	458	3.87			10.98	0	0	0	1
671609594	3	0	6	1	33	0	0	0	0	0	0	0	0	0	0	0	0	0	0	0	0	0	0	0	127	133	7.9	625	100	416.22	3.73	5.4	139		3.6	69		0.1	140	0.8	150	4.41			1.25	1	1	1	0
1353119173	1	0	9	0	58	0	0	0	0	0	0	1	0	0	0	0	0	0	0	0	0	0	0	0	50	122	44.2	725	90.5	1019		4.29	138	64.9	3.5	82	425	1.03	142	4.79	156	4.05	201	2.43	6.28	0	1	0	1
225130956	1	0	13	1	75	0	0	0	0	0	0	0	0	0	0	0	0	0	0	0	0	0	0	0	25	44	3.04		87	26.57		3.89	102	45.2	4.7	58	197	1	138	3.6	313	4.31		3.8	5.41	0	0	0	0
218943974	2	1	21	1	88	0	0	0	0	0	0	1	0	0	0	1	0	1	0	0	0	0	0	0	13.13	29.06	16.13	7395	56.4	69.74	3.89	6	111	64.8	3.38	80.39	203.94	1.76	138.6	3.66	280	2.91	22	9.04	5.99	1	0	0	1
530669022	1	0	11	1	57	0	0	0	0	0	0	0	0	0	0	0	0	0	0	0	0	0	0	0	26	36	42.6	320	98.3	209	3.63	6	133	55.7	3.9	58	322	0.69	144	1.4	163	4.56	6.1	3.48	2.22	1	0	1	0
202250878	1	0	8	0	51	0	0	0	0	0	0	0	0	0	0	0	0	0	0	0	0	0	0	0	25	39	133.9	430	99.9	312	6.42	6.12	113	111	4.4	77	509	0.83	141	5.06	139	4.4	22.7	4.29	6.13	1	0	1	0
372974823	1	0	119	0	63	0	0	0	0	0	0	0	0	0	0	0	0	0	0	0	0	0	0	0	30	45	3.4	195	91			5.31	142		4	53		1.2	136	5.8	230	4.29			7.89	0	0	0	0
64311960	1	0	4	1	52	0	0	0	0	0	0	0	0	0	0	0	0	0	0	0	0	0	0	0	10.29	14.89	5.22	180	90.5	132.44	3.14	6.41	140	9.76	4.24	66.99	177.88	3.79	143.27	5.02	304	4.61	3	7.55	9.94	0	0	0	0
732569727	1	0	8	1	25	0	0	0	0	0	0	0	0	0	0	0	0	0	0	0	0	0	0	0	10	19	44	110	91	56.64	4.54	4.86	129	19.5	4	54	185	1.4	143	2.4	207	4.06	0	3.2	4.34	0	0	0	0
1300731910	1	0	33	1	61	0	0	0	0	0	0	1	0	0	0	0	0	0	0	0	0	0	0	0	23.35	21.52	6.67	150	94.2	250.64	4.27	5.43	159	4.6	4.16	60.53	249.55	1.9	146.06	8.48	220	5.21	7	3.85	11.24	0	0	0	1
713859658	1	0	8	0	64	0	0	0	0	0	0	1	0	0	1	0	0	0	0	0	0	0	0	0	58	23	302.8	420	93.7	2610	11.32	6.85	127	11.2	3.9	72	322	2.67	143	6.23	616	4.2	28.3	8.14	10.07	1	1	0	1
2033033232	1	0	7	0	35	0	0	0	0	0	0	0	0	0	0	0	0	0	0	0	0	0	0	0	62	45	78.8	460	83.7	524	7.27	5.4	157	37	4.2	100	302	1.25	143	5.29	240	5.23	4.3	3.96	6.94	1	0	1	0
1227302204	2	1	5	0	81	0	0	0	0	0	0	1	0	0	1	0	0	0	0	0	0	0	0	1	210	643	70	0	54.6	8747.41	0.64	6.19	148	69.8	3.9	109	764	0.33	140	4.32	90	4.62	4748	11.77	4.78	1	1	0	1
199324472	1	0	24	0	71	0	0	0	0	0	0	1	0	0	0	0	1	0	0	0	0	0	0	0	57	74	127.3	770	70.9	2610	4.97	8.36	163	113	4.5	93	490	1.28	136	3.55	124	4.91	8	6.51	5.08	1	1	0	1
1693470703	1	0	9	0	50	0	0	0	0	0	0	0	0	0	0	0	0	0	0	0	0	0	0	0			45.9		82		5.71		141		4.4	93		2.2	144	7.1	162	4.5		4.4	10.9	0	0	0	0
1669069459	1	0	11	0	51	0	0	0	0	0	0	0	0	0	0	0	0	0	0	0	0	0	0	0	34	42	98.8	555	98.9	533	6.21	5.81	142	106	4.7	79	441	0.54	142	4.06	180	4.94	8.2		4.95	1	1	1	0
1540664443	1	0	17	0	44	0	0	0	1	0	1	1	0	0	0	0	0	0	0	0	0	0	0	1	67	92	139.7	535	95.6	1771	7.27	8.27	145	122	4.1	85	588	0.74	141	5.04	183	4.6	5.3	5.01	5.99	1	0	0	1
1482502049	1	0	7	1	51	0	0	0	0	0	0	0	0	0	0	0	0	0	0	0	0	0	0	0	30	25	28.5		88	295		5.16	155	12.9	3.7	69	335	0.97	148	3.63	231	5	5	3.36	5.13	0	0	0	0
1299229444	1	0	35	0	61	0	0	0	0	0	0	0	0	0	0	0	0	0	0	0	0	0	0	0	36	36	84.8	265	82.5	1293	5.39	6.05	166	67.8	3.6	87	253	1	142	3.17	152	4.47	68	5.06	4.59	1	1	0	0
1641628467	1	0	44	0	50	0	0	0	0	0	0	0	0	0	0	0	0	0	0	0	0	0	0	0	96	410	20.8	225	104	144.78			134	13	4.3	71	170	1.9	142	4	221	4.67	30	6.3	6.9	0	1	0	0
1468899149	1	0	8	0	59	0	0	0	0	0	0	0	0	0	0	1	0	0	0	0	0	0	0	0	32	28	5.86	1765	99	120.6	3.25	8.35	158	16.8	4	69	244	0.9	137	10.5	244	4.84	59	4.4	12.13	0	0	0	1
660048367	1	0	17	0	62	0	0	0	0	0	0	1	0	0	0	0	0	0	0	0	0	0	0	0	22	45	140.12	375	56.5	1929.16	5.9	4.84	128	66.4	3.97	118.35	364	0.68	139.65	4.71	142	4.35	20	5.79	5.98	1	1	0	1
49669840	1	0	11	0	47	0	0	0	0	0	0	0	0	0	0	0	0	0	0	0	0	0	0	0	42	29	56.3	265	107.5	633	5.7	6.66	143	59.5	4	69	314	1.12	143	3.59	161	4.53	9		5.02	1	0	1	0
2078962653	1	0	10	0	56	0	0	0	0	0	0	0	0	0	0	0	0	0	0	0	0	0	0	0	6	25	68.3	775	86.7	481	6.36	11.69	130	107	0	86	912	1.62	0	9.32	282	3.95	11	5.79	11.43	1	0	0	0
1516648620	1	0	61	0	28	0	0	0	0	0	0	0	0	0	0	0	0	0	0	0	0	0	0	0	14	51	1.25		103			4.12	140			88		2.4		4.7	324	4.76			8.7	0	0	0	0
936595264	2	1	20	0	94	0	0	0	0	0	0	1	1	0	0	0	0	0	0	1	0	0	0	0	30	58	60.9	745	30.4	435	5.74	5.45	127	7.86	5.3	164	208	1.19	140	11.38	259	4.3	819	15.99	13.39	1	1	0	1
706779868	1	0	52	1	64	0	0	0	0	0	0	1	0	0	0	0	0	0	0	0	0	0	1	0	11	18	105.9	1110	83	267.22	5.03	8.19	142	40.3	4.2	67	301	1.52	137	5.04	190	4.72	17	4.66	7.02	1	0	0	1
1804518942	1	0	6	0	39	0	0	0	0	0	0	0	0	0	0	0	0	0	0	0	0	0	0	0	95	65	190.5	410	83.4	1024	7.46	6.11	166	33.2	4.6	98	538	1.08	140	9.81	207	5.8	10	4.98	11.38	1	0	1	0
1809176962	1	0	22	0	82	0	0	0	0	0	0	0	0	0	0	0	0	0	0	0	0	0	0	0	9	19	3.42	405	82	186.06	2.36	6.12	141	13	3.9	73	203	1.01	134	4.71	172	4.81	4	8.5	6.54	0	0	0	0
1829240148	1	0	16	1	77	0	0	0	0	0	0	1	0	0	0	0	0	0	0	0	0	0	0	0	20	47	24	950	74.6	242.8	2.5	5.77	143	6.01	4	68	285	1.23	145	2.22	171	4.86	4	4.33	3.76	1	0	0	1
1800986642	1	0	3	1	30	0	0	0	0	0	0	0	0	0	0	0	0	0	0	0	0	0	0	0	8	21	8.46		91		5.28	4.35	123		4.7	74	195	2.2	138	7.9	157	4.25		4.3	10.85	0	0	0	0
1701605014	1	0	14	1	28	0	0	0	0	0	0	0	0	0	0	0	0	0	0	0	0	0	0	0			0.85						118					1.2		6.3	221	3.63			8.18	0	0	0	0
124500085	3	0	51	1	77	0	0	0	0	0	0	0	1	0	0	0	1	1	0	0	0	0	0	0	8	25	221.2	1580	85	1121.06	4.23	5.33	145	74	3.4	58	289	0.77	151	13.35	209	4.5	11	4.1	14.79	1	1	0	1
927092047	1	0	6	0	41	0	0	0	0	0	0	0	0	0	0	0	0	0	0	0	0	0	0	0	30	31	99.4	475	89.9	650.6	7.29	5.55	149	40.9	4.1	91	285	1.2	141	5.12	237	5.03	3		6.99	1	0	0	0
983199657	1	0	13	0	62	0	0	0	0	0	0	0	0	0	0	0	0	0	0	0	0	0	0	0	19	34	167	865	64.5	2419	6.93	6.9	139	6.6	4.9	106	285	1.19	146	6.03	174	4.8	4	7.52	7.8	1	0	1	0
686759459	1	0	6	0	43	0	0	0	0	0	0	0	0	0	0	0	0	0	0	0	0	0	0	0	59	48	35.1	625	78.2	1206		5.79	154	18.4	4.6	101	230	1.83	140	3.83	175	5.05	5	6.16	6.2	1	0	1	0
1784426008	1	0	10	0	56	0	0	0	0	0	0	0	0	0	0	0	0	0	0	0	0	0	0	0	45	29	76.8	315	87.9	960	5.39	6.22	153	31.9	4.4	85	268	1.35	144	5.72	174	5.26	6	4.91	7.57	1	0	1	0
1046473613	1	0	13	1	62	0	0	0	0	0	0	1	0	0	0	0	0	0	0	0	0	0	0	0	28	30	13.2	480	82.9	308	5.47	5.58	159	13	4.3	68	379	1.24	144	3.09	135	4.89	17	4.58	4.79	1	0	0	1
1483561804	1	0	10	0	40	0	0	0	0	0	0	0	0	0	0	0	0	0	0	0	0	0	0	0	24	21	38.8	215	61.1	365.6		4.87	156	11.4	4.2	126	272	0.84	146	3.01	116	5.07	3	6.39	4.27	0	0	0	0
1599223169	2	1	51	1	76	0	0	0	0	1	0	1	0	0	0	1	0	0	0	0	1	0	0	0	880	352	121	4195	14.9	483.37	4.75	8.89	113	52.6	5.4	506	212	1	137	13.9	99	3.66	1706	54.2	15.8	1	1	0	1
1377291200	1	0	24	0	84	0	0	0	0	1	0	1	0	0	1	0	0	1	0	0	1	0	0	0	77	79	185.9	2330	42.8	390	5.5	4.88	129	399	4.4	131	294	0.3	137	6.94	235	4.16	199	13.18	7.68	1	0	0	1
931809592	1	0	10	0	35	0	0	0	0	0	0	0	0	0	0	0	0	0	0	0	0	0	0	0	24.48	25	5.83	185	106.7	189.36	3	5.84	150	4.61	4.1	81.81	211.8	2.11	145	2.77	104	4.69	2	4.5	5.63	0	0	0	0
443222586	1	0	12	0	59	0	0	0	0	0	0	0	0	0	0	0	0	0	0	0	0	0	0	0	72	92	91.2	665	70.7	2610	5.24	6.82	151	90.4	3.9	100	525	1.09	133	3.3	192	5.03	3	6.52	4.72	1	1	1	0
387360037	1	0	3	0	39	0	0	0	0	0	0	0	0	0	0	0	0	0	0	0	0	0	0	0	22	31	33.2	490	125	1230.83	5.38	6.33	130	5.8	3.9	55	373	0.3	135	2.6	168	4.06	5	4.7	4.05	1	0	0	0
493897790	1	0	21	0	52	0	0	0	0	0	0	1	0	0	0	0	0	0	0	0	0	0	0	0	28	107	63	7425	86.7	428	1.86	5.77	132	47.7	4.1	88	272	0.8	140	8.73	202	3.96	9	10.5	10.78	1	0	0	1
1964216243	1	0	16	1	68	0	0	0	0	0	0	0	0	0	0	0	0	0	0	0	0	0	0	0	26	49	91.8	1790	55.1	1505	3.97	6.79	153	212	3.5	92	425	0.69	141	3.84	201	5.2	63.1	7.54	4.74	1	0	1	0
371746177	1	0	8	0	34	0	0	0	0	0	1	1	0	0	0	0	0	0	0	0	0	0	0	0	60	48	58.8	365	113.8	954	5	6.27	149	40.2	3.9	75	262	1.4	139	3.33	156	5.2	12.3	4.01	5.12	1	0	0	1
1579762980	1	0	19	0	56	0	0	0	0	0	0	0	0	0	0	0	0	0	0	0	0	0	0	0	45.37	129	87.14	230	68.5	1886.29	6.27	5.33	145	117	4.9	82.48	472	2.1	137	6	329	4.31	4	2.8	8.54	0	1	0	0
385331481	1	0	8	1	62	0	0	0	0	0	0	0	0	0	0	0	0	0	0	0	0	0	0	0	57	60	60	475	68.1	1194		8.66	143	46.8	3.6	80	543	0.54	141	4.48	214	4.47	7	3.86	5.2	1	0	0	0
881241694	1	0	7	0	71	0	0	0	0	0	0	0	0	0	0	0	0	0	0	0	0	0	0	0	28	90	111.5	1020	96.8	1871	5.31	5.9	140	65.7	3.2	59	272	0.56	137	2.75	129	4.55	30	4.84	3.52	1	0	1	0
2014410261	1	0	29	1	67	0	0	0	0	0	0	0	0	0	0	0	1	1	0	0	0	0	0	0	14	49	8.88	585	36	108.52	3.92	7.07	107	22.9	4.7	133		0.3	129	4.7	150	3.8	29	13.7	5.32	1	1	0	1
1590353351	1	0	19	0	74	0	0	0	0	0	0	1	0	0	0	0	0	1	0	0	0	0	0	0	14	37	8.35	2890	94	52.96		6.62	118	12.9	4.2	61	301	0.8	138	4.1	182	3.52	92	8.7	5.59	1	0	1	1
625194137	1	0	6	0	36	1	0	0	0	0	0	0	0	0	0	0	0	0	0	0	0	0	0	0	487	394	22.4	180	98.3	380		5.99	169		4.3	87	219	2.91	141	8.42	231	5.02		4.96	12.21	0	0	0	1
1056091432	2	1	11	0	49	0	0	0	0	0	1	1	0	0	0	0	0	1	0	0	0	0	1	0	37	46	34.84	240	89.7	724.68	4.78	4.92	145	29	4.55	87.03	263	0.64	142.35	2.12	118	4.39	7	4.78	2.9	0	0	0	1
2141950709	2	1	4	0	74	0	0	0	0	1	0	1	0	0	0	0	1	0	0	0	1	0	0	1	8	68	338.6	785	14.9			9.93	129		3.54	914		0.2	131.9	8.1	305	4.18	344	28.5	8.31	1	1	0	1
1345292349	1	0	11	0	47	0	0	0	0	0	0	1	0	0	0	0	0	0	0	0	0	0	0	0	24	35	155.8	525	80.8	685	6.93	6.12	144	61.4	4.4	96	364	0.91	137	9.91	186	5.03	6	3.93	11.07	1	0	0	1
894053568	1	0	4	0	55	0	0	0	0	0	0	0	0	0	0	0	0	1	0	0	0	0	0	0	30	83	5.8	130	96			7.63	163		4.4	79		1.2	143	7.2	236	5.01	1700		8.95	0	0	0	1
897732029	1	0	4	0	50	0	0	0	0	0	0	0	0	0	0	0	0	0	0	0	0	0	0	0	25	25	56	390	101.1	2161		5.79	164	33.4	4.2	76	310	1.34	137	4.67	316	5.6	3		6.46	1	0	0	0
247892366	1	0	16	0	66	0	0	0	0	0	0	1	0	0	0	0	0	0	0	0	0	0	0	0	35	28	97	725	77.5	809	5.58	6.94	155	65.9	4.5	89	296	0.78	143	4.37	160	4.85	20.3	4	5.32	1	1	1	1
1064092732	1	0	11	0	78	0	0	0	0	0	0	0	0	0	0	0	0	0	0	0	0	0	0	0	38	34	107.6	730	63.4	1057	9.25	5.17	134	190	4.3	98	262	1.2	141	8.1	215	4.26	5	5.94	10.88	0	1	0	0
1525559863	1	0	17	0	54	0	0	0	0	0	0	1	0	0	0	0	0	0	0	0	0	0	0	0	30	22	20	1130	63	588.7	6.17	6.12	114	9.008	4.3	113	166	1.2	136	3.1	299	3.74	6.849	7.2	4.89	1	0	0	1
1167689325	1	0	16	0	76	0	0	0	0	0	0	1	0	0	0	0	0	0	0	0	0	0	0	0	72.43	54.83	51.2	495	76.6	1179.76		7.04	155	39	4.55	106.25	314	1	142.28	8.06	108	5.05	13	7.41	9.72	1	0	0	1
1865344637	1	0	18	1	59	0	0	0	0	0	0	1	0	0	0	0	0	1	0	0	0	0	0	0	23.33	28.14	33.18	900	57.9	53.83	3.74	8.73	126	23.2	4.12	93.15	428.59	0.88	135.86	4.23	202	5.08	8	6.91	5.32	0	1	0	1
673390030	1	0	13	0	68	0	0	0	0	0	0	0	0	0	0	0	0	0	0	0	0	0	0	0	16	27	142.2	210	93.3	1005	5.46	5.14	133	85.3	4	68	336	0.54	136	5.29	159	4.52	2	3.41	6.1	1	1	1	0
100856282	3	0	6	1	82	0	0	0	0	0	0	1	1	0	0	0	0	0	0	0	0	0	0	0	11	25	8.88	925	57	341.5	5.65	9.4	133	91.8	4.6	83	252	1.2	140	15.4	277	4.33	923	8.4	17.65	1	1	1	1
75636364	1	0	59	1	82	0	0	0	0	0	0	0	0	0	0	0	0	0	0	0	0	0	0	0	45	53	1.29	2100	68	155.39	3.47	8.14	131	14.7	5.1	71		0.9	140	10.4	284	4.4		4.5	11.79	0	1	0	0
1335522171	2	1	14	0	55	0	0	0	0	0	0	0	0	0	0	0	0	0	0	0	0	0	1	0	47	102	55.9	755	67	1687.24	5.02	13.68	102	12.9	5.9	107		0.8	142	9.5	272	3.3		17.1	11.25	0	0	0	0
1815955414	1	0	1	0	28	0	0	0	0	0	0	0	0	0	0	0	0	0	0	0	0	0	0	0	22.17	19.71	1.06		93				165		4.45	95.41		1.9	146.36	2.7	227	5.95		5.69	5.3	0	0	0	0
796985972	1	0	9	0	77	0	0	0	1	0	0	0	0	0	0	0	0	0	0	0	0	0	0	0	9	16.8	85.6	1635	73	170.8	5.04	9.25	123	5.07	3.6	88	288	1.01	136	12.72	270	4.39	65	6.7	14.22	1	0	0	0
2037931744	1	0	7	0	37	0	0	0	0	0	0	0	0	0	0	0	0	0	0	0	0	0	0	0	28	41	60.9	630	77.8	783.3	6.58	6.07	155	11.4	4.3	105	360	1.29	145	3.94	219	5.23	3	4.14	5.65	0	0	0	0
71717062	1	0	16	1	61	0	0	0	1	0	0	0	0	0	0	0	0	0	0	0	0	0	0	0	28.04	23.07	26.95	265	81.1	100.4	4.74	9.02	146	34.8	4.66	69.66	211	1.13	143.64	6.15	245	5.04		7.87	7.83	0	0	0	0
1218405888	1	0	12	0	41	0	0	0	0	0	0	0	0	0	0	0	0	0	0	0	0	0	0	0	121	118	64.9	685	91	1780.08	7.45	6.01	147	52.8	4.8	80	514	0.97	139	4.36	185	4.67	4	5.3	5.82	0	0	0	0
1408813474	1	0	5	0	67	0	0	0	0	0	0	0	0	0	0	0	0	0	0	0	0	0	0	0	105	82	5.63	4265	54	182.69	2.97	9.38	137	7.63	4.9	120		1.2	137	7.3	145	4.37	3343	5.6	8.87	0	0	0	0
460956240	1	0	9	0	48	0	0	0	0	0	0	0	0	0	0	0	1	0	0	0	0	0	0	0	22	37	201.2	1395	81.3	1753	6.7	7.08	176	55.7	4.1	95	636	0.75	141	10.24	272	5.95	242	5.17	11.36	1	0	0	1
1941742903	1	0	9	1	39	0	0	0	0	0	0	0	0	0	0	0	0	0	0	0	0	0	0	0	38.02	47.28	48.14	345	39.7	437.4	5.41	7.01	153		3.65	142.86	336	2.22	149.63	4.3	197	5.28		5.15	6.94	0	0	0	0
1875232472	1	0	6	0	46	0	0	0	0	0	0	1	0	0	0	0	0	0	0	0	0	0	0	0	151	87	60.5	1115	86.8	2385	6.47	6.21	162	1.9	4.2	91	408	0.83	136	3.9	199	4.96	14	6.43	5.09	1	0	0	1
82260259	1	0	9	0	30	0	0	0	0	0	0	0	0	0	0	0	0	0	0	0	0	0	0	0	55.66	43.4	118.39	260	98.1	1011.1	6.26	5.01	166	41.03	4	90.26	350.51	1.61	146.58	5.39	214	5.68	8.354	4.56	7.45	1	1	0	0
1406377214	1	0	12	1	48	0	0	0	0	0	0	0	0	0	0	0	0	0	0	0	0	0	0	0	40	45	105	295	107.2	141	5.28	6.29	130	37.4	3.7	54	290	0.67	143	4.68	131	4.33	9	2.34	5.65	1	0	1	0
2090156125	1	0	6	1	56	0	0	0	0	0	0	0	0	0	0	0	0	0	0	0	0	0	0	0	40	34	38.9	350	103.2	204	5.35	6.18	146	17.6	3.8	51	275	1.26	139	4.14	201	4.74	11.7	2.64	5.86	1	0	0	0
1447989161	2	1	5	1	65	0	0	0	0	1	0	1	0	0	0	0	0	1	0	0	0	0	0	1		23	253.5		14.9	2877.21	6.98		100	225	5.05	315	368	0.4	123.3	8	214	3.38		21.7	8.61	0	0	0	1
869186773	2	1	17	1	79	0	0	0	0	0	0	0	0	0	0	0	1	1	0	0	1	0	0	0	11	22	14.9	1360	38	1774.25	4.14	4.09	109	174	4.2	117	334	0.4	140	3.5	40	3.21	127	14.3	4.29	0	0	0	1
1565123350	2	1	15	0	66	0	0	0	0	0	1	1	1	0	0	0	1	0	0	0	0	0	1	1	54	97	247.4	555	53	1798.78	10.18	8.71	133	60.7	3.9	121		0.6	138	5.2	167	4.3	25	9.7	6.32	1	1	0	1
1749948832	1	0	9	1	50	0	0	0	0	0	0	0	0	0	0	0	0	0	0	0	0	0	0	0	26	29	134.5	350	87.1	362	5.32	6.05	127	82	3.9	70	322	0.84	144	6.24	302	4.32	4.6		7.38	1	0	0	0
791635457	1	0	15	1	60	0	0	0	0	0	0	0	0	0	0	0	0	0	0	0	0	0	0	0	15	21	51.8	135	96.2	304	5.27	6.07	134	29.6	3.3	58	234	0.76	143	3.94	145	4.55	13.1	3	5	1	0	0	0
1304447619	1	0	9	1	68	0	0	0	0	0	0	0	0	0	0	0	0	0	0	0	0	0	0	0	39	48	34.9	725	74.2	261	5.56	5.23	121	40.4	3.8	72	366	0.56	139	4.57	191	4.05	5	4.93	5.32	1	0	0	0
283398972	1	0	7	0	59	0	0	0	0	0	0	0	0	0	0	0	0	0	0	0	0	0	0	0	32	28	71.8	275	60.3	619	5.67	5.8	150	47.4	4.8	114	201	0.97	146	3.83	137	5.02	2	6.18	5.17	1	0	0	0
1546369756	1	0	6	1	65	0	0	0	0	0	0	1	0	0	0	0	0	0	0	0	0	0	0	0	16	27	37.5	480	93.4	360	5.28	6.57	138	20.9	4.1	57	250	1.95	139	5.75	245	4.6	4	3.73	8.2	1	0	0	1
1424417541	1	0	4	0	40	0	0	0	0	0	0	0	0	0	0	0	0	0	0	0	0	0	0	0	15	22	24.2	360	106.8	362	5.2	6.48	159	12.9	4	79	280	1.19	141	3.94	192	5.52	2	3.98	5.79	0	0	0	0
2002860246	2	1	16	1	78	0	0	0	0	0	0	0	0	0	0	0	1	1	1	0	0	0	0	0	40	21	430.5	2850	53	1536.73	7.51	9.29	106	200	4.6	90	240	1.88	134	8.53	250	3.33	19	5.1	11.66	1	1	1	1
1490653717	1	0	5	0	33	0	0	0	0	0	0	0	0	0	0	0	0	0	0	0	0	0	0	0	40	27	42.5	290	116.5	346	4.46	5.48	154	36	4.3	72	256	0.58	140	2.08	167	5.31	5	3.4	2.94	1	0	1	0
532202207	1	0	6	0	54	0	0	0	0	0	0	0	0	0	0	0	0	0	0	0	0	0	0	0	26	38	7.84	1065	91	2834.46	4.05	5.09	91		4.3	79		0.3	130	1	241	2.79	99	6.1	1.84	0	0	0	0
2029880833	3	0	9	0	83	0	0	0	0	0	0	1	0	1	0	0	1	0	0	0	0	0	0	0	21	28	90.3	1065	84	1261		6.5	166		3.5	68	359	0.39	139	8.67	447	5.69	261	5.96	9.25	1	0	0	1
2001822700	1	0	15	1	57	0	0	0	0	0	0	0	0	0	0	0	0	0	0	0	0	0	0	0	22	22	28.16	105	89.4	230.83	5.36	5.52	132	5.33	4.15	65.73	124.43	0.99	137.3	4.03	201	4.34	0	3.86	5.41	0	0	0	0
292060056	1	0	22	1	49	0	0	0	0	0	0	0	0	0	0	0	0	1	0	0	0	1	0	0	14	13	48.6	540	72.4	308		5.58	109	82.6	4.4	82	184	0.68	131	5.93	176	3.57	19.2	5.46	7.1	1	1	0	1
1781302734	1	0	15	0	70	0	0	0	0	0	0	0	0	0	0	0	0	0	0	0	0	0	0	0	24	47	26.9	425	87	1007	3.7	5.19	116	28.1	4.2	78	1094	1.76	139	5.95	26	3.57	29	6.69	8.16	0	0	0	0
1315413775	1	0	51	1	58	0	0	0	0	0	1	1	0	0	0	0	0	0	0	0	0	0	1	0	35.98	48.56	108.74	360	93.7	51.79	4.79	6.46	87	97.47	4.06	58.45	450.69	0.63	142.07	2.82	193	3.93	17.82	5.06	3.67	1	0	0	1
80773880	1	0	24	0	65	0	0	0	0	0	0	0	0	0	0	0	0	0	0	0	0	0	0	0	33.03	32.37	37.86	245	52.2	395.4	4.18	6.35	172	60.88	4.74	124.17	250.96	0.89	146.79	4.57	181	5.35	21.44	6.77	6.21	1	1	1	0
1192333821	1	0	63	1	30	0	0	0	1	0	0	1	0	0	0	0	0	0	0	0	0	0	1	1	28	77	14.2	460	132.1	88	1.74	6.75	112	5.8	3.4	42	311	0.65	142	5.27	142	2.99	4.6	4.17	6.53	1	1	0	1
997931296	1	0	3	0	44	0	0	0	0	0	0	1	0	0	0	0	0	0	0	0	0	0	0	0	73	54	60.7	665	114	1719		5.07	144	22.1	4.6	63	357	1.92	145	4.16	337	4.45	2	4.05	6.85	0	0	0	1
2046113612	1	0	7	1	66	0	0	0	0	0	0	0	0	0	0	0	0	0	0	0	0	0	0	0	30	33	63.4	260	90.2	248	5.94	6.35	148	5.2	4.3	62	280	0.9	149	7.16	211	5.33			8.42	0	0	0	0
2030448861	1	0	16	1	50	0	0	0	0	0	0	0	0	0	0	0	0	0	0	0	0	0	0	1	49	61	65.2	305	101	209.54		6.97	125	16.4	3.9	62	599	0.58	141	2.74	170	4.21		3.51	3.43	1	0	1	0
1961219928	1	0	26	0	58	0	0	0	0	0	0	1	0	0	0	0	0	0	0	0	0	0	0	1	28	42	77.2	235	58.3	543	4.87	6.41	164	42.5	3.5	118	280	1.25	131	5.57	198	5.92	22.6	5.23	7.3	1	1	0	1
1215322746	1	0	18	0	58	0	0	0	0	0	0	1	0	0	0	0	0	0	0	0	0	0	0	0	62	27	119.7	270	95	830.08	8.01	5.52	161	28.8	4.2	78	273	1.26	134	10.69	315	5.28	6	6	13.15	0	1	0	1
1628552149	1	0	5	0	51	0	0	0	0	1	0	1	0	0	0	0	0	0	0	0	0	0	0	0	15	21	52.9	255	110	483.5		14.76	166	4.66	4.4	61	239	1	139	6.5	216	5.16	1	8	8.1	0	0	0	1
519404603	1	0	11	0	68	0	0	0	0	0	0	1	0	0	0	0	1	0	0	0	0	0	0	0	41	50	55.5		32	477.04		9.61	165	35.5	4.3	183		0.3	134	4.1	103	5.77	66	20.9	4.81	1	0	1	1
674527379	1	0	8	0	39	0	0	0	0	0	0	0	0	0	0	0	0	0	0	0	0	0	0	0	67.99	48.14	9.62	355	102.6	1292.52	4.68	5.06	160	16.16	3.64	82.54	288.98	0.77	140.07	1.76	131	5.13	4	3.6	2.74	0	0	1	0
816165868	1	0	12	1	62	0	0	0	0	0	0	0	0	0	0	0	0	0	0	0	0	0	0	0	37	37	40.7	360	94.9	318	5.58	4.88	146	67.8	4.1	58	331	1.16	141	2.31	163	4.91	138	3.62	3.77	1	0	1	0
1478404382	3	0	16	1	79	0	0	0	0	1	0	1	0	0	0	0	0	0	0	0	0	0	0	0	34.56	26.85	85.95	1155	70	215.7	5.32	11.84	160	36.29	4.54	70.88	447.48	1.09	143.33	6.53	123	5.38	16.57	9.38	8.67	0	1	0	1
946485385	1	0	12	1	67	0	0	0	0	0	0	0	0	0	0	0	0	0	0	0	0	0	0	0	25	29	57.9	690	91.6	267	5.46	6.22	144	57.6	4.7	58	639	0.72	144	8.8	431	4.66	114	5.94	10.36	1	0	1	0
1486653904	2	1	9	1	53	0	0	0	0	0	1	1	0	0	0	0	0	0	0	0	0	0	1	1	42	63	382.8	735	70	321.35	6.93	14.9	160	104	3.6	82	721	0.5	142	9.7	217	5.27	56	4.7	10.74	0	0	0	1
516256360	1	0	29	1	86	0	0	0	0	0	0	1	0	0	0	0	0	0	0	0	0	0	0	0	20.95	29.15	39.04	305	38.9	715.9		6.72	123	23.16	5.21	110.48	252.66	0.68	139.65	4.65	193	3.94	34	12.4	5.59	1	1	0	1
1304778976	1	0	6	0	64	0	0	0	0	0	0	1	0	0	0	0	0	0	0	0	0	0	0	0	12	23			88			6.44	55		4.8	81		0.6	136	4.5	250	2.91		10.3	5.99	0	0	0	1
365512058	1	0	10	1	35	0	0	0	0	0	0	0	0	0	0	0	0	0	0	0	0	0	0	0	13	21	89.2	900	125.6	53		6.17	106	21.6	3.8	44	266	0.95	141	12.49	320	3.89		1.77	14.13	1	0	0	0
2101905592	1	0	12	0	60	0	0	0	0	0	0	0	0	0	0	0	0	0	0	0	0	0	0	0	28.94	30.43	40.6	260	73.9	752.11		6.73	139	28.6	4.09	109.97	199.77	0.91	144.59	3.66	158	4.31	10	6.03	5.14	0	0	1	0
622595651	3	0	10	1	74	0	0	0	0	0	0	1	0	0	0	0	0	0	0	0	0	0	0	0	44	41	38.9	20270	45			10.62	132		3.7	106		1.4	142	13.8	218	4.33	361	9.2	16.32	1	0	1	1
143304986	1	0	16	1	61	0	0	0	0	0	0	1	0	0	0	0	0	0	0	0	0	0	0	1	82	91	56.3	855	100	753.72		6.09	104	126	3.27	50		1.4	141.6	13.2	499	3.7	8.2	6.7	15.59	1	0	0	1
1270095576	2	1	55	0	59	0	0	0	0	1	1	1	0	0	0	0	0	0	1	0	0	0	1	0	16	71	139.4	1275	77	1004.95	5.21	8.39	165	31	3.42	93	1174	1.07	135	2.71	23	5.53	154	6.6	7.02	0	0	0	1
847540236	1	0	8	0	57	0	0	0	0	0	0	0	0	0	0	0	0	0	0	0	0	0	0	0	38	40	26.3	525	99.6	439	5.97	6.29	156	12.7	4.1	70	291	2.13	141	2.73	152	5.3	1	6.31	5.24	1	0	0	0
1953438792	1	0	8	1	56	0	0	0	0	0	0	0	0	0	0	0	0	0	0	0	0	0	0	0	20	22	65.7	305		126.3		5.7	118	23.8	4.7	65	168	0.84	133	2.85	139	4.09	1		3.91	0	0	0	0
2020546619	1	0	10	1	72	0	0	0	0	0	0	1	0	0	0	0	0	0	0	0	0	0	0	0	75	58	85.3	450	63	480.2	5.46	6.3	127	36.2	4.2	80	296	0.6	145	3.28	167	4.14	7	3.5	4.05	1	0	0	1
970485841	1	0	98	0	55	0	0	0	0	0	0	1	0	0	0	0	0	0	0	0	0	0	1	0	35	24	8.2	5015	73.6	580	7.27	8.17	172	55.2	4.5	99	198	1.34	147	11.7	397	5.74	303	5.62	14.17	1	1	0	1
1331535747	1	0	7	1	61	0	0	0	0	0	0	1	0	0	0	0	0	0	0	0	0	0	0	0	36	33	40.9	360	95	294.99	3.63	9.86	157	28.3	3.8	59	348	2.06	140	3.94	197	5.33	22.3		6.5	1	0	1	1
438003774	1	0	3	1	88	0	0	0	0	1	0	1	1	0	1	0	0	0	0	0	0	0	0	0	8	26	47.7	595	60	272.16		6.01	119	26.1	4.8	76	239	0.8	133	3.3	213	4.06	3	4.3	4.62	0	0	0	1
1300931246	1	0	13	1	67	0	0	0	0	0	0	1	0	0	0	0	0	0	0	0	0	0	0	0	55.2	24.46	35.71	335	63.9	173.88	5.97	6.33	132	4.98	3.54	78.27	159	1.24	139.36	3.11	145	4.54	2	4.35	4.75	0	0	0	1
1301991954	2	1	19	1	64	0	0	0	0	0	1	0	0	0	0	0	1	0	0	0	1	1	1	1	42	43	170.5	4660	34	928.5	6.62	13.5	97	212	5.7	139	462	0.1	130	12.3	211	3.31	348	15.4	12.53	0	0	0	1
820337078	1	0	7	1	48	0	0	0	0	0	0	0	0	0	0	0	0	0	0	0	0	0	0	0	16	19	7.09	230	109.6	116.61	4.06	5.48	146	2.84	4.13	50.46	191	0.91	138.33	2.65	131	4.75	1	1.66	3.98	0	0	0	0
465217147	1	0	9	1	80	0	0	0	0	0	0	1	0	1	0	0	1	1	0	0	0	0	0	0	24	26	11.7	1030	60.9	193		6.68	106	13.1	4.8	79	265	1.65	143	8.58	584	3.53	1135.5	10.75	10.89	0	0	0	1
1842011562	1	0	8	0	46	0	0	0	0	0	0	1	0	0	0	0	0	0	0	0	0	0	0	0	44	49	142.8	790	98.5	1487	7.48	7.64	136	63.8	3.76	82	511	0.96	131.8	8.3	273	4.52	10	5.15	9.78	1	0	1	1
517896197	1	0	6	1	38	0	0	0	0	0	0	0	0	0	0	0	0	0	0	0	0	0	0	0	9	17	46.5	660	120.3	45	4.37	4.77	120	23.5	3.3	47	225	0.78	142	5.42	136	3.9	71.7	2.22	6.58	0	0	0	0
921659420	2	1	12	0	68	0	0	0	0	0	0	0	0	0	0	1	0	0	0	0	0	0	0	1	36	56	62	525	68.9	154	2.81	6.38	91	225	3.4	97	360	0.59	137	1.37	88	2.84	20.6	7.14	2.13	1	1	1	0
916117960	2	1	19	0	87	0	0	0	0	0	0	0	0	0	0	0	1	0	0	0	0	0	0	0	7	31	100.9		82	503.62	3.98	6.93	105	34.1	3.78	67	342	0.8	134.5	9.2	184	3.83	102	11.6	10.51	0	0	0	1
1090931412	1	0	17	1	69	0	0	0	0	0	0	1	0	0	0	0	0	0	0	0	0	0	0	0	12.24	21.08	35.5	150	71.8	244.58	5.42	5.14	132	14.6	3.6	73.56	233.89	1.85	138.95	4.2	197	4.25	41	5.34	6.62	0	0	0	1
1448122017	1	0	29	0	79	0	0	0	0	0	0	0	0	0	0	0	0	0	0	0	1	0	0	0	34	28	120.4	705	30	1259.82		6.86	117	32.2	4.8	181	255	2.03	132	6.66	521	3.83	16.8	19.55	9.69	1	0	0	1
1126011898	1	0	15	1	60	0	0	0	0	1	0	0	0	0	0	0	1	0	0	0	0	0	0	0	20.9	25.59	9.72	165	87.2	124.2	4.28	15.94	139	29.59	4.35	65.99	235.62	1.22	141.12	4.03	160	4.39	7	3.1	5.68	1	0	0	1
1525971121	2	1	15	1	69	0	0	0	0	0	0	0	0	0	0	0	0	0	0	0	0	0	1	1	59	105	122.3	900	72.4	860	6.43	8.23	142	19.3	4.12	73	698	0.64	134.8	5.39	211	4.83	464	4.11	6.51	0	0	0	1
1792302687	1	0	17	1	84	0	0	0	0	0	0	1	0	0	0	0	0	1	0	0	1	0	0	0	9	28	15.8	225	55.8	381	4.17	7.41	127	62.9	4.7	83	311	0.39	135	3.04	181	3.55	91	5.15	3.58	1	0	1	1
92604735	3	0	16	0	30	0	0	0	0	0	0	0	0	0	0	0	0	0	0	0	0	0	0	0	19.45	17.09	0.87	95	112	114.15	2.59	8.18	152	1.9	4.4	80.9	179.25	1.01	144.06	3.21	222	5.05	8	4.97	4.63	0	0	0	0
528508956	1	0	3	1	33	0	0	0	0	0	0	0	0	0	0	0	0	0	0	0	0	0	0	0	10	13	1.7	135	117.7	62		5.53	144	3.42	3.8	56	124	1.72	145	2.25	257	4.88	280	2.25	4.35	0	0	0	0
232951168	1	0	10	1	60	0	0	0	0	0	0	0	0	0	0	0	0	0	0	0	0	0	0	0	11	32	105.6	690	102	421.42	5.5	6.07	133	43.1	3.9	49	325	0.68	139	3.44	206	4.46	5.7	2.7	4.35	1	0	0	0
2075176789	1	0	8	1	54	0	0	0	0	0	0	0	0	0	0	0	0	0	0	0	0	0	0	0	37	36	111.2	280	86.1	287	4.85	5.52	137	48.7	3.9	69	225	0.9	139	3.3	148	4.69	1	3.62	4.45	1	0	0	0
1052470340	1	0	13	1	66	0	0	0	0	0	0	1	0	0	0	0	0	0	0	0	0	0	0	0	39	45	91.6	615	85.1	679.25		10.63	138	42.9	3.4	65	458	1.06	142	4.75	194	4.29		4.31	6.16	1	0	1	1
383376688	1	0	10	0	78	0	0	0	1	0	0	1	0	0	0	0	1	0	0	0	1	0	0	0	27	46	46.3	535	23	462.8		8.29	147	57.31	5.1	227	286.55	1.2	139	4.5	109	4.92	28	15.3	6.34	1	0	0	1
1552866422	2	1	2	1	87	0	0	0	0	1	0	0	0	0	0	0	1	1	0	0	0	0	0	0			155.4		39	1804.78		21.3	144	152	6	110		0.3	150	18.2	435	5.09		25.8	19.17	0	1	0	1
1857333352	1	0	10	1	54	0	0	0	0	0	0	0	0	0	0	0	0	0	0	0	0	0	0	0	27	44	32.8	325	103.4	102	4.67	5.87	119	42.1	4.3	53	332	0.63	133	2.48	218	4.03	8	2.06	3.24	0	0	0	0
1364847436	1	0	6	1	37	0	0	0	0	0	0	0	0	0	0	0	0	0	0	0	0	0	0	0			0.69						122					1.43		2.88	240	4.15			5.08	0	0	0	0
1476632343	1	0	39	1	66	0	0	0	0	0	0	0	0	0	0	0	0	0	0	0	0	0	0	0	26	35	3.1	490	76.5	879	4.63	5.18	145	13.7	3.9	71	260	2.29	144	3.5	138	4.85	5	2.92	6.22	1	0	0	0
1591871681	1	0	23	0	77	0	0	0	0	0	0	0	0	0	0	1	0	0	0	0	0	0	0	0	63	64	91.8	1875	93.5	678	5.04	5.38	137	74	4.2	58	386	0.65	146	4.29	372	4.57	4092	8.15	5.48	1	0	0	0
1048214864	1	0	11	0	62	0	0	0	0	0	0	1	1	0	0	0	0	0	0	0	0	0	0	0	24	40	135.7	540	81.9	828	5.8	7.15	148	14.8	3.8	87	408	1.93	147	9.57	194	4.67	7		12.09	1	0	1	1
1872782519	1	0	22	0	76	0	0	0	0	0	0	1	1	0	1	0	0	0	0	1	0	0	0	0	16.96	29.92	14.33	385	35.6	57.91	3.98	5.22	111	13.1	4.28	159.87	295.98	0.9	135.8	2	121	3.87	20	9.82	3.51	0	1	0	1
741572068	1	0	20	0	70	0	0	0	0	0	0	1	0	0	1	0	0	0	0	0	0	0	0	0	30	36	41.7	445	57.1	1348.81	4.5	6.47	156	43.8	4.5	112	296	1.83	139	4.77	133	5.2	38	7.06	6.97	1	0	1	1
1400963994	1	0	15	0	54	0	0	0	0	0	0	1	0	0	0	0	0	0	0	0	0	0	0	0	19	23	72.9	410	101.1	623	7.01	5.72	147	60.8	4.6	71	354	0.97	139	3.3	189	4.89	4.5	3.74	4.71	1	1	1	1
1189081759	1	0	23	0	58	0	0	0	0	0	0	0	0	0	0	0	0	0	0	0	0	0	0	0	56	53	219.5	830	87.9	1170	9.94	7.01	141	115	4.2	84	420	0.58	140	7.56	367	4.66	14	3.86	8.39	1	1	1	0
1371912406	1	0	5	0	26	0	0	0	0	0	0	0	0	0	0	0	0	0	0	0	0	0	0	0	34.48	32.7	1.67		86.9				158		4.26	102.1	190.05	1.7	140.39	3.3	274	5.03		3.92	5.66	0	0	0	0
1788092568	1	0	10	0	57	0	0	0	0	0	0	0	0	0	0	0	0	0	0	0	0	0	0	0	19	25	86	450	96.8	481	5.75	5.97	153		3.3	75	207	0.48	138	6.01	150	5.12	5.6	4.45	7	1	0	1	0
1393041002	1	0	6	1	43	0	0	0	0	0	0	0	0	0	0	0	0	0	0	0	0	0	0	0	40	33	32.8	375	100	74	5.46	7.51	129	16.3	3.5	65	273	1.06	142	2.42	257	4.73	8	2.35	3.89	1	0	0	0
472433294	2	1	39	0	71	0	0	0	0	1	0	1	0	0	0	0	0	1	0	0	0	0	1	0	30.53	51.61	138.89	790	91.4	625.4	7.07	17.09	124	54.06	4.47	68	652.3	1.05	137.34	8.58	212	4.3	25	6.02	10.08	1	0	1	1
485006948	2	1	10	0	86	0	0	0	0	0	0	1	1	0	0	0	0	0	0	0	1	0	1	0	85	138	49.6		31		5.48	10.46	118		4.2	170		0.4	138	9.6	220	3.45		14.7	10.75	0	0	0	1
533880498	1	0	8	1	50	0	0	0	0	0	0	0	0	0	0	0	0	0	0	0	0	0	0	0	75	72	44	660	107	1535.38		6.26	140		3.5	52	521	0.9	132	3.2	217	4.78	10	3.1	4.47	1	0	1	0
383746115	1	0	8	1	41	0	0	0	0	0	0	0	0	0	0	0	0	0	0	0	0	0	0	0	15	20	98	265	117.8	339.17		5.3	137	10.6	4.1	47	233	1.59	142	5.69	183	4.44		2.74	7.75	1	0	1	0
1463186750	1	0	10	1	59	0	0	0	0	0	0	0	0	0	0	0	0	0	0	0	0	0	0	0	32	29	198.2	490	96.9	309	6.16	7.3	129	25.2	4	58	424	0.64	140	7.08	193	4.48	13	2.13	8.19	1	0	1	0
2034915296	1	0	18	1	61	0	0	0	0	0	0	0	0	0	0	0	0	0	0	0	1	1	0	0	40	29	40.3	285	68.6	178		6.89	103	1.8	4.4	80	246	0.41	148	8.2	329	3.62	6	9.13	8.88	1	0	0	1
845464420	1	0	17	1	66	0	0	0	0	0	0	0	0	0	0	0	0	0	0	0	0	0	0	0	28	36	62.2	235	56.7	1325		5.8	127	45	4.1	91	185	1.07	145	2.45	170	4.4	70.7	5.22	3.8	1	1	1	0
432189552	1	0	2	0	19	0	0	0	0	0	0	0	0	0	0	0	0	0	0	0	0	0	0	0	10.22	17.98	0.6	50	118.4	69.71	3.03	4.9	155	2.38	3.7	82.35	147.1	0.85	140.6	1.08	169	5.25	1		2.29	0	0	0	0
345816383	1	0	10	0	49	0	0	0	0	0	0	0	0	0	0	0	0	0	0	0	0	0	0	0	18	20	25.7	255	83.9	246	4.18	4.69	168	11	4	92	234	1.58	138	4.05	263	5.3	9.456	8.56	5.91	1	0	0	0
1627142125	1	0	13	1	86	0	0	0	0	0	0	1	0	0	0	0	0	0	0	0	1	0	0	0	17	38	27.4	950	3	479.85		4.68	119	24.4	5.4	918	313	1.22	141	1.43	168	4.11		23.03	3.37	1	0	0	1
587928010	1	0	19	1	78	0	0	0	0	0	0	1	1	0	0	0	1	1	0	0	0	0	0	0	21	35	167.8	565	29	617	6.69	6.01	140	76.9	3.5	149	329	1.5	135	7.3	153	4.52	69	10	9.53	1	0	1	1
671618250	3	0	67	0	48	0	0	0	0	0	0	0	0	0	0	0	0	0	0	0	0	0	1	0	52	44	92.6	2580	125	632.28	5.02	5.12	125	11	4.6	47	656	0.2	134.9	6	212	4.2		6.3	6.55	0	0	0	1
483379989	3	0	16	0	72	0	0	0	0	0	0	0	0	0	0	0	1	0	0	0	1	0	0	0	45	46	86.1	315	36	154.35		10.36	81		4.3	162	167	0.9	135	6.7	177	3.35	22	9.8	8.71	0	0	0	1
1730175413	1	0	7	0	57	0	0	0	0	0	0	0	0	0	0	0	0	0	0	0	0	0	0	0	27	38	41.5	220	68.4	331	6.28	5.67	139	52.6	4.5	104	268	1.31	139	3.48	197	4.69	21	7.74	5.29	1	0	1	0
935729806	1	0	15	0	48	0	0	0	0	0	0	0	0	0	0	0	0	0	0	0	0	0	0	0	60.75	69.49	78.09	605	61.9	650.01	5.4	4.49	159	26.8	4.2	118.95	437	0.66	139.97	2.27	159	5.1	8	4.71	3.14	0	0	1	0
383780953	1	0	2	1	34	0	0	0	0	0	0	0	0	0	0	0	0	0	0	0	0	0	0	0			2.12						123					3.1		7.4	222	4.27			12.46	0	0	0	0
1148328881	1	0	8	1	31	0	0	0	0	0	0	0	0	0	0	0	0	0	0	0	0	0	0	0	93	106	41.3	12650	129.2	175	2.14	4.62	116	8.1	4.1	44	350	1.55	138	5.52	92	3.79	4	2.19	7.46	0	0	0	0
344783203	1	0	2	1	31	0	0	0	0	0	0	0	0	0	0	0	0	0	0	0	0	0	0	0	18	46	7.31		121	21.52			117	8.36	4.2	53	228	1.1	136	9	140	3.94			11.15	0	0	0	0
832768833	2	1	29	1	36	0	0	0	0	0	1	0	0	0	0	0	0	0	0	0	0	0	1	1	136	165	79	815	96.1	1108	7.81	6.06	142	33.6	4.3	70	861	1.02	145	3.44	164	4.94		4.05	4.64	0	0	0	0
1534323198	1	0	6	0	61	0	0	0	0	0	0	0	0	0	0	0	0	0	0	0	0	0	0	0	60	47	181.2	1640	86	666		5.88	160	57.3	4.6	84	297	0.64	141	6.42	266	5.47	23.7	5	7.68	1	1	0	0
1782399712	1	0	10	0	55	0	0	0	0	0	0	1	0	0	0	0	0	0	0	0	0	0	0	0	67	54	230.1	495	77.4	2390	6.53	6.61	147	69	4.7	95	398	0.76	139	6.63	224	4.97	30.6	4.46	7.62	1	0	0	1
176341410	2	1	5	0	76	0	0	0	0	0	0	0	0	0	0	0	0	0	0	0	0	0	0	0	67	118	111.2	1395	33	1408		9.42	160	18.1	5.2	171	472	0.5	144	11	376	4.9	464	38.1	12.39	1	0	0	0
1370487466	1	0	10	0	61	0	0	0	0	0	0	1	0	0	0	0	1	0	0	0	0	0	0	0	23	47	114	370	67.3	1197	6.31	5.59	150	85.5	4.1	103	445	0.79	135	3.91	148	5.29	18.3		5.2	1	0	0	1
1932655648	1	0	17	0	48	0	0	0	0	0	1	1	0	0	0	0	0	0	0	0	0	0	0	1	82	139	264.5	1150	90.4	431	6.26	9	131	97.8	4.4	87	859	1.11	146	10.01	278	4.58	18	4.94	11.47	1	0	1	1
387360037	1	0	1	0	39	0	0	0	0	0	0	0	0	0	0	0	0	0	0	0	0	0	0	0	49	31	21.2		124	1118.54	5.81	5.72	115		3.7	56	480	0.8	139	5.3	126	3.62		3.9	7.05	1	0	0	0
581330340	1	0	15	0	57	0	0	0	0	0	0	0	0	0	0	0	0	0	0	0	0	0	0	0	34	82	31.27	395	81.4	232.99	4.92	5.69	138	19.6	4.51	90.01	283.22	1.86	132.36	4.01	258	4.23	12	5.25	6.42	0	0	0	0
1154570947	2	1	3	0	62	0	0	0	0	0	0	0	0	0	0	0	0	0	0	0	0	0	0	0	18	58	154.8	9860	125	1136.93	4.32		140	49.3	4.48	37		0.5	121	1.6	78	3.72		5.3	2.46	1	0	1	0
441975784	1	0	4	0	39	0	0	0	0	0	0	0	0	0	0	0	0	0	0	0	0	0	0	0	98.88	33.62	4.12						145		4.66	103.12	142.47	1.33	138.23	3.7	178	4.85			5.67	0	0	0	0
748724407	1	0	8	0	66	0	0	0	0	0	0	0	0	0	0	0	1	0	0	0	0	0	0	0	28.45	31.82	20.41	1530	81.7	192.2	4.25	6.28	161	4.95	4.45	85.19	242.1	0.61	135.03	3.34	124	5.16	4	4.69	4.38	0	0	0	1
614123926	1	0	10	0	66	0	0	0	0	0	0	1	1	0	0	0	0	0	0	0	0	0	0	0	19	24	215	860	83	279	8.46	6.44	125	42.4	5.4	84	370	0.47	139	2.66	244	4.42	19	8.03	3.28	1	1	1	1
1512175916	3	0	21	0	71	0	0	0	0	0	0	0	0	0	0	0	0	0	0	0	0	0	0	0	35.84	68.78	23.1	1065	86.7	1221.17	3.24	5.06	75	21.2	4.12	77.31	176.19	1.32	139.67	4.36	299	2.66	11	7.1	6.39	0	0	0	0
938097645	2	1	64	0	57	0	0	0	0	0	0	1	0	0	0	0	0	0	0	0	0	0	1	1	78	82	337.6	860	98	585.7	11.99	8.37	109	187	4.24	73	315	0.1	139.4	1	180	3.21		7.2	1.12	1	1	1	1
1345638748	1	0	7	0	60	0	0	0	0	0	0	0	0	0	0	0	0	0	0	0	0	0	0	0	25	44	139.4	525	81.9	473	7.37	5.3	156	35.6	4.3	88	252	0.95	143	5.92	153	5.17	14	5.21	7.26	1	0	1	0
695370490	1	0	6	0	47	0	0	0	0	0	0	1	0	0	0	0	0	0	0	0	0	0	0	0	19	28	45	200	75.1	77	5.3	5.27	133	29.5	4.2	102	169	1.53	139	3.21	247	4.55	3	4.43	5.21	1	0	1	1
907365132	1	0	6	1	21	0	0	0	0	0	0	0	0	0	0	0	0	0	0	0	0	0	0	0	9.58	22.89	3.6		122.2				134		4.01	62.59	203.17	2.34	146.16	2.9	162	4.46			5.84	0	0	0	0
1378853969	1	0	21	0	47	0	0	0	0	0	0	0	0	0	0	0	0	0	0	0	0	0	0	0			0.84		92	805.75			150	15.2	4.6	86	312	2.2	143	3.8	165	4.9	171	4.1	6.74	0	0	0	0
1469907902	1	0	11	1	42	0	0	0	0	0	0	0	0	0	0	0	0	0	0	0	0	0	0	0	31	27	181	355	75	171	5.75	6.04	139	61.5	4.9	83	318	0.88	146	4.89	168	4.36	19.1	2.94	6.14	1	0	0	0
285948363	1	0	6	0	47	0	0	0	0	0	0	0	0	0	0	0	0	0	0	0	0	0	0	0	101	61	29.7	235	101.1	361	5.54	5.73	149	85	3.7	80	248	1.13	143	4.76	224	4.72	7	2.43	6.23	1	0	1	0
1461431140	3	0	18	0	79	0	0	0	0	0	0	1	0	0	0	0	0	0	0	0	1	0	0	0	4	7	157.2	7555	20	250.6	7.72	7.3	85	26	6.4	258	207	0.8	137	13.3	296	2.74	7	26.7	14.92	1	1	0	1
978884836	3	0	70	0	44	0	0	0	0	0	0	0	0	0	0	0	0	0	0	0	0	0	1	0	57	47	194.2	4065	98	384.83	5.25	5.86	121	10.8	5.1	83	712	0.5	139	13.2	206	4.3		7.1	14.46	0	0	0	0
1580704109	1	0	14	0	69	0	0	0	0	0	0	0	0	0	0	0	0	0	0	0	0	0	0	0	15.78	16.29	109.08	490	78.9	404.02	4.81	4.68	146	1.9	4.13	89.94	219.77	0.83	138.12	9.76	214	4.36	2	4.97	11.11	0	0	0	0
202609843	1	0	12	1	52	0	0	0	0	0	0	0	0	0	0	0	0	0	0	0	0	0	0	0	48.86	30.19	11.72	260	92.9	77.13	5.8	5.86	153	15.2	4.33	65.58	206.25	1.12	140.39	3.68	173	4.64	3.862	3.55	5.29	1	0	1	0
68109626	1	0	26	1	59	0	0	0	0	1	1	1	0	0	0	0	0	1	0	0	0	0	1	0	31	39	265.8	700	101.1	1530	6.82	15.62	130	151	5.1	51	534	0.4	143	3.34	130	4.09	23	6.09	3.94	1	0	1	1
1983437308	2	1	14	1	84	0	0	0	0	1	0	0	1	0	0	0	1	0	0	0	0	0	0	0			74.7		14.9	147.46	6.37	5.65	105	25	7.8	330		0.7	131	13.3	430	3.91	21	40.8	15.6	0	0	0	1
634053941	3	0	8	1	69	0	0	0	0	0	0	0	0	0	0	0	0	0	0	0	0	0	0	0	56	59	13.8	165	58	294.32		7.46	103	17.8	3.5	88	423	2.4	132	46.3	223	3.8		12.3	54.83	1	0	0	0
542884034	2	1	6	0	73	0	0	0	0	1	0	0	1	0	0	0	0	0	0	0	0	0	0	0	21	42	133.6	1465	16.4	239	7.94	9.83	156	25.4	4.5	308	440	1.19	167	11.79	494	6.02	461	52.7	13.93	0	1	0	1
662124275	1	0	41	0	51	0	0	0	0	0	0	0	0	0	0	1	0	0	0	0	0	0	0	0	52	39	164.9	22145	103	2628.58	6.02	14.3	145	10.6	4.2	71	437	0.9	134	11.2	239	4.83	18	9.5	12.7	1	1	1	0
141814238	1	0	10	1	59	0	0	0	0	0	0	1	0	0	0	0	0	0	0	0	0	0	0	0	26	30	111.5	380	87.8	1035		6.06	142	23.4	4.1	66	313	1.6	137	2.73	219	4.73	6	5	4.84	1	0	1	1
460021459	1	0	7	0	65	0	0	0	0	1	0	0	0	0	0	0	0	1	0	0	0	0	0	0			26.6	460	102		5.46	8.19	115		3.9	57		1.3	134	3.7	233	3.85	7	2.7	5.33	0	0	0	1
103418784	1	0	12	0	59	0	0	0	0	0	0	1	0	0	0	0	0	0	0	0	0	0	0	0	281	159	53.6	205	72.4	2610	4.87	6.69	172	59.5	4	98	301	0.81	143	3.07	119	5.4	6.4	5.24	4.25	1	0	0	1
1407061959	1	0	8	1	41	0	0	0	0	0	0	0	0	0	0	0	0	0	0	0	0	0	0	0	59.16	35.51	55.29	305	109.2	37.91	6.7	6.12	122	60.58	3.55	59.28	330.72	3.36	145.53	5.83	291	5.26	17.97	4.03	9.69	1	0	0	0
1583699517	1	0	69	1	59	0	0	0	0	0	0	1	0	0	0	0	0	0	0	0	0	0	0	0	6	24	33.5		14.9	360.2	7.06	5.02	90	52.9	4.9	408	192	1.1	136	4	381	3.24	14	22.1	5.77	1	1	1	1
537214249	1	0	14	0	75	0	0	0	0	1	0	1	0	0	0	0	0	0	0	0	0	0	0	0	14	18	41.8	1315	37				117		4.4	155		1.4	134	7.7	430	4.03	13	17.2	10.25	0	0	0	1
1828209289	1	0	10	0	67	0	0	0	0	1	0	1	0	0	0	0	0	0	0	0	0	0	0	0	61	52	34	625	73	2309.79		10.23	150	107	4.1	93	326	1.5	132	2.3	142	4.37	8		4.3	1	0	1	1
955194115	1	0	7	1	57	0	0	0	0	0	0	1	0	0	0	0	0	0	0	0	1	1	0	0	53	31	88.1	185	71.6	797		7.27	153	16.3	4.5	79	259	0.71	137	4.97	97	5.01		7.02	6.13	1	0	0	1
1210730032	3	0	11	1	90	0	0	0	0	0	0	0	0	0	0	0	0	0	0	0	0	0	0	0	11	48	9.53	270	28		4.32	4.87	126	12.9	5	143	272	1.6	135	2.6	167	4	63		5.17	0	0	0	0
56133397	1	0	12	0	40	0	0	0	0	0	0	0	0	0	0	0	0	0	0	0	0	0	0	0	249	195	38.1	440	83.8	1918	5.02	6.8	158	11.8	3.8	97	412	1.03	141	4.1	138	5.54	17	4.52	5.85	1	0	0	0
572467438	1	0	12	0	57	0	0	0	1	0	0	1	0	0	0	0	0	0	0	0	0	0	0	0	32	24	248.3	165	84.8	423	9.69	6.16	147	77.8	4.2	87	368	2.1	144	7.05	367	4.92	4		10.03	1	0	1	1
1648959113	1	0	8	1	51	0	0	0	0	1	0	1	0	0	0	0	0	0	0	0	0	0	0	0	62	44	30.6	185	98.2	789	5.79	16.97	165	37.6	3.6	63	288	0.96	143	2.76	170	5.64	18	4.69	3.96	1	0	1	1
1916409620	1	0	7	0	53	0	0	0	0	0	0	1	0	0	0	0	0	0	0	0	0	0	0	0	22	27	85	315	102.4	27		4.55	80	58	4.3	70	373	1.69	140	3.88	326	4.6	6	5.15	6.15	1	0	1	1
785304918	3	0	5	1	88	0	0	0	0	0	0	0	0	0	0	0	0	0	0	0	1	0	0	0	47	84	60.6	685	33.4	49		5.72	82	11.1	5.5	124	294	0.81	143	4.86	374	3.11		12.14	6.44	0	0	0	1
198084505	1	0	9	0	58	0	0	0	0	0	0	0	0	0	0	0	0	0	0	0	0	0	0	0	37	26	30.8	510	95.6	624	7.46	7.1	153	9.5	3.9	76	276	1.33	149	7.7	426	4.99	6	4.35	10.03	1	0	1	0
650265474	1	0	25	1	61	0	0	0	0	0	0	1	0	0	0	0	0	0	0	0	0	0	0	0	127	74	83.1	715	108	156.21	6.02	8.2	108	87.9	4.1	48	388	0.3	139	9.9	401	3.91		5	10.63	0	1	0	1
1498922941	1	0	9	0	59	0	0	0	0	0	0	0	0	0	0	0	0	0	0	0	0	0	0	0	7	33	32.8	590	87	830.53	3.97	6.93	112	24.7	4.3	84	258	0.73	132	2.13	174	3.37	9.4	4.46	3.04	1	1	1	0
918814707	1	0	6	1	39	0	0	0	0	0	0	0	0	0	0	0	0	0	0	0	0	0	0	0	31.51		0.14		116.1			5.38	129		5.87	51.33		0.69	140.4	1.51	161	4.23			2.74	0	0	0	0
387987383	1	0	5	0	42	0	0	0	0	0	0	0	0	0	0	0	0	0	0	0	0	0	0	0	90	109	56.6		120		3.1	5.89	124		3.5	57		1.6	127	17.8	121	3.4		5.3	21.47	0	0	0	0
2138104516	1	0	7	1	74	0	0	0	0	0	0	0	0	0	0	0	0	0	0	0	0	0	0	0	48	41	44.8	790	67.7	424	5.18	6.79	142	21.2	4.7	75	300	1.13	142	4.19	181	4.61	21		5.77	1	0	1	0
997539337	1	0	13	0	70	0	0	0	1	0	0	1	0	0	0	0	1	0	0	0	0	0	0	0	36	50	146.7	505	87			10.19	153		4.1	78		0.4	139	7.7	197	4.9	24	4.5	8.63	1	0	1	1
1541113993	1	0	78	0	61	0	0	0	0	0	1	1	0	0	0	0	1	0	0	0	0	0	1	1	80	88	224.5	2345	64		7.86	8.66	131		3.5	108	522	0.8	137	19.1	160	4.21	609	11.2	20.84	1	1	0	1
163292915	1	0	7	1	46	0	0	0	0	0	0	0	0	0	0	0	0	0	0	0	0	0	0	0	39	42	33.5	340	84	204.05	4.58		148	24.6	4.2	74	323	0.91	135	2.64	156	4.64	46.5	4.2	3.87	1	0	1	0
2061962672	1	0	7	0	82	0	0	0	0	0	0	0	0	0	0	0	0	0	0	0	0	0	0	0	52	64	19.4	440	51	3194.34	5.08	6.22	139	13.4	3.9	114	392	0.3	127	6.9	144	3.95		4.2	8.41	1	0	1	0
2010647816	1	0	3	0	33	0	0	0	0	0	0	0	0	0	0	0	0	0	0	0	0	0	0	0	13	16	161.4		109			5.61	133	18.3	4	81		1.2	138	13.2	306	4.21	10	2.3	15.37	0	0	0	0
1705542295	1	0	7	1	72	0	0	0	0	1	0	1	0	0	0	0	0	0	0	0	0	0	0	0	13.46	23.04	32.71	2850	92			4.37	127		4.26	51.42	326.84	1.71	150.26	4.85	264	4.18		3.41	7.33	0	0	0	1
1185595497	1	0	15	0	44	0	0	0	0	0	0	1	0	0	0	0	0	0	0	0	1	0	0	0	63	193	98.3	415	114	2610	3.53	6.03	144	54.1	3.1	63	399	0.74	138	2.8	52	4	4	5.55	4.06	1	1	0	1
1652158501	2	1	14	1	72	0	0	0	0	1	0	0	0	0	0	0	1	0	0	0	0	0	1	0	17	78	297.1	2615	34	4887.64	10.19		133	24	4.4	135	978	1.2	133	5.8	269	4.32	28	7.1	7.74	0	0	0	1
1360526518	1	0	9	1	60	0	0	0	0	0	0	0	0	0	0	0	0	0	0	0	0	0	0	0	30	27	24	305	64.2	376	5.04	6.64	137	18.1	3.9	85	262	0.71	142	2.69	151	4.6	8	5	3.55	1	0	1	0
1889254690	1	0	9	0	59	0	0	0	0	0	0	0	0	0	0	0	0	0	0	0	0	0	0	0	97	82	173.9	760	96.5	728	7.14	5.19	146	55.3	4.2	73	359	0.59	143	5.6	306	4.72	8.1	3.61	6.58	1	1	1	0
457747457	1	0	11	0	67	0	0	0	0	0	0	1	0	0	0	0	0	0	0	0	0	0	0	0	58	30	62.1	280	91.3	701.8		6.13	157	35.6	3.6	73	335	1.02	135	5.45	195	5.33	6.8	4.01	7.07	1	0	1	1
981120752	1	0	3	1	26	0	0	0	0	0	0	0	0	0	0	0	0	0	0	0	0	0	0	0									111					2.1		12.5	279	4.49			15.84	0	0	0	0
432266058	1	0	14	0	56	0	0	0	1	0	0	1	0	0	0	0	0	0	0	0	0	0	0	0	80.12	55.06	125.64	235	71	1404.35	7.34	6.01	160	49.4	4.64	101.36	378.25	1.46	141.33	8.35	244	5.41	7	7.5	11.26	0	0	0	1
1715015145	1	0	27	0	68	0	0	0	0	1	0	1	0	0	0	0	0	0	0	0	1	0	0	0	9	27	36.9	4230	9.8	2654.45	5.28	4.43	81	13.1	4.8	488	371	0.53	140	32.23	120	2.77		16.41	32.93	1	1	0	1
1157006864	1	0	11	1	25	0	0	0	0	0	0	0	0	0	0	0	0	0	0	0	0	0	0	0	15.79	19.74	0.17		103.5				139		4.01	70.18	120.9	2.05	140.7	2.91	144	4.32		3.72	5.72	0	0	0	0
1790892534	1	0	2	1	79	0	0	0	0	0	0	0	0	0	0	0	0	0	0	0	0	0	0	0	16	15	4.6	700		327.1		5.3	112	10.6	4.5	89		1.12	141	3.97	505	3.91	22		6.04	0	0	0	0
968594599	1	0	42	1	50	0	0	0	0	1	0	1	0	0	0	0	0	0	0	1	0	0	0	1	28	41	91.3	820	52.7	364	8.02	13.96	91	27.9	4.8	106	442	2.14	138	6.13	491	4.19	482	11.97	8.74	1	1	1	1
514094727	1	0	31	1	47	0	0	0	0	0	0	0	0	0	0	0	0	0	0	0	0	0	0	1	52	68	83	515	90.5	533	6.38	6.07	145	190	4.4	69	524	0.98	140	10.59	351	4.76		6.3	12.11	0	0	0	0
1407244984	1	0	7	1	68	0	0	0	0	1	0	1	0	1	0	0	1	1	1	0	0	0	0	0	38	35	1.45	540	87	26.62		18.65	76	4.48	4.1	63	273	0.8	141	1	252	2.91	2821	6.3	1.98	1	0	1	1
686818832	1	0	11	1	59	0	0	0	0	1	0	1	0	0	0	0	0	0	0	0	0	0	0	0	74	54	50.5	805	100.4	486	6.34	11.54	125	52.9	3.6	52	335	1.87	138	6.06	182	4.25	4	7.33	8.59	1	0	0	1
1970043273	1	0	17	1	53	0	0	0	0	0	0	0	0	0	0	0	0	0	0	0	0	0	0	0	42.11	43.4	19.4	510	61.8	982.8	5.11		144	79.93	4.2	91.35	247.17	0.77	138.29	3.65	171	4.71	11	6.88	4.65	1	0	1	0
1868759628	1	0	10	0	42	0	0	0	0	1	0	1	0	0	0	0	0	0	0	0	0	0	0	0	58	32	41.3	280	104.8	485	6.37	18.06	130	39.8	4.72	80	357	1.44	140.2	4.37	154	4.26	8	4.79	6.06	1	0	0	1
543003355	1	0	5	1	49	0	0	0	0	0	0	0	0	0	0	0	0	0	0	0	0	0	0	0	32	30	29.9	330	103.4	44	5.16	6.03	126	26.1	3.9	59	281	0.75	144	2.74	195	5.03	5.9	2.61	3.89	1	0	0	0
1472892711	1	0	9	0	64	0	0	0	0	1	1	1	1	0	0	0	0	0	0	0	0	0	0	0	141	125	59.1	495	51.6	1187	6.58	7.39	149	54.6	3.4	126	647	1.14	147	5.43	305	4.92	18	8.72	7.18	1	0	1	1
22398100	1	0	8	1	59	0	0	0	0	0	0	1	0	0	0	0	0	0	0	0	0	0	0	0	114	68	143.2	345	83.2	661	7.09	6.03	141	9.1	4.6	69	370	0.98	144	5.86	300	4.66	5	4.82	7.38	1	1	0	1
265700874	1	0	6	0	38	0	0	0	0	0	0	0	0	0	0	0	0	0	0	0	0	0	0	0			48.45	290		1763	5.93	4.77	142	71.6				1.03		2.74	281	4.62	21.3		4.28	1	0	0	0
1247628605	3	0	6	0	59	0	0	0	0	0	0	0	0	0	0	0	0	0	0	0	0	0	0	0	46	28	80.3		99			4.73	161		4.4	69		1	137	13.9	297	5.18		3.6	15.64	0	0	0	0
425857503	1	0	15	0	31	0	0	0	0	0	0	1	0	0	0	0	0	0	0	0	0	0	0	0	33.48	39.61	134.32	345	97.8	2258.45	8.82	5.6	155	38.2	4.21	89.94	453	1.39	138.49	4.84	159	5.1	5	4.71	6.5	1	0	0	1
676180469	1	0	2	1	41	0	0	0	0	0	0	0	0	0	0	0	0	0	0	0	0	0	0	0			0.4					5.11	121					0.8		5.4	130	3.25			6.77	0	0	0	0
831783156	1	0	7	0	54	0	0	0	0	0	0	0	0	0	0	0	0	0	0	0	0	0	0	0	42	45	175	295	85.5	696	7.69	5.02	135	74.4	4.1	88	359	1.6	143	7.72	180	4.56	5	5	9.72	1	0	0	0
1950099066	1	0	15	0	73	0	0	0	0	0	0	1	0	0	0	0	1	0	0	0	0	0	0	0	81	130	59.1	535	91			5.61	117		4.2	67	464	0.9	137	5.7	352	4.1	3	4.6	7.56	0	0	0	1
1854944976	1	0	24	0	55	0	0	0	0	0	0	1	0	0	0	0	0	0	0	0	0	0	1	1	102	91	114.6	500	81.5	1058	4.47	6.4	139	293	4	91	262	0.89	138	4.17	206	4.61	7	6.7	5.25	1	1	0	1
1883085158	1	0	11	1	67	0	0	0	0	0	0	1	0	0	0	0	0	0	0	0	0	0	0	0	19	40	57.7	410	67.8	333	5.04	5.15	133	40.5	3.5	78	294	0.84	138	3.8	180	4.37	30	6.82	4.92	1	0	1	1
1923951225	1	0	9	0	61	0	0	0	0	0	0	0	0	0	0	0	0	0	0	0	0	0	0	0	23	30	44.57	380	64.3	1360.96		6.29	162	70.1	3.5	106.9	213	0.68	137	3.46	139	5	9	6.37	4.54	1	0	0	0
789129416	2	1	39	0	70	0	0	0	0	0	0	1	0	0	0	0	1	0	0	1	0	0	0	1	95	36	54.8	2060	87	231.84	5.79	7.19	121	15.4	4.5	77	228	0.7	137	5.1	286	4.3	19	4.1	7.13	1	1	1	1
98922055	1	0	9	1	54	0	0	0	0	0	0	1	0	0	0	0	0	0	0	0	0	0	0	0	31	32	92.3	240	100.4	176.7	6.08	5.49	119	46.1	5	58	250	0.57	144	3.37	153	3.83	2		4.19	1	0	1	1
630267626	1	0	10	0	30	0	0	0	0	0	0	0	0	0	0	0	0	0	0	0	0	0	0	0	10	27	23.6	675	82.7	1279	4.26	5.29	147	24.9	4.1	104	375	0.6	145	1.46	116	4.99		5.99	2.12	1	0	1	0
1357692836	1	0	9	1	56	0	0	0	0	0	0	1	0	0	0	0	0	0	0	0	0	0	0	0	56	52	36.3	140	99	48	4.62	5.23	111	19.5	3.7	58	264	0.61	144	3.45	206	4.58	20	1.78	4.3	1	0	1	1
477987348	2	1	8	0	65	0	0	0	0	0	1	1	0	0	0	0	0	1	0	0	0	0	1	0	70	114	413.1	1590	14.9		8.48	9.67	140		3.9	552		1.5	145	17.7	289	4.45		34.8	20.22	1	1	0	1
1655568925	1	0	3	1	37	0	0	0	0	0	0	0	0	0	0	0	0	0	0	0	0	0	0	0									118					1.1		5.6	288	4.46			7.63	0	0	0	0
112093612	1	0	9	0	57	0	0	0	0	0	0	0	0	0	0	0	0	0	0	0	0	0	0	0	7	20	23.3	240	95	897.78	5.48	5.91	151	48.1	4.1	78	349	0.6	156	3.9	132	4.36		3.9	4.88	1	0	1	0
1616149556	3	0	7	0	73	0	0	0	0	0	0	1	0	0	0	0	0	0	0	0	0	0	0	0	2267	2786	21.9		17		4.16	3.64	125		5.5	297		1.9	134	7.3	235	3.61		15	9.91	0	0	0	1
1056674218	3	0	22	0	85	0	0	0	0	0	0	1	0	0	0	0	0	0	0	0	0	0	0	0	12.68	20.09	49.98	360	33.4	861	4.32	6.24	133	34.12	4.29	159.71	205.37	1.3	140.49	1.14	105	3.82	14.22	11.92	2.76	1	1	0	1
1530312070	2	1	2	1	93	0	0	0	0	1	0	1	0	0	0	0	0	1	0	0	0	0	0	0	777	1283	367.8	1995	19	2313.56	7.33		104	1715	5.37	191	4787	1.1	130.9	8.5	151	3.23	58	20.6	10.02	1	1	0	1
1957271196	1	0	18	0	73	0	0	0	0	0	0	1	1	0	0	0	1	0	0	0	0	0	0	0	14	21	16	140	6.7	529	4.32	5.54	114	6.3	4.9	650	139	0.84	142	3.17	177	3.87	14	13.33	4.9	1	0	0	1
473464424	1	0	16	1	52	0	0	0	0	0	0	0	0	0	0	0	0	0	0	0	0	0	0	0	23	42	24.94	415	88.9	735	4.47	6.35	131	48.9	3.7	68	351	0.84	138	3.74	135	3.96	10	4.9	4.83	1	0	0	0
1837341749	1	0	12	1	71	0	0	0	0	0	0	0	0	0	0	0	0	0	0	0	0	0	0	0	24	27	16.5	415	40	57.68	5.88	5.58	136	12.6	4.1	118	281	1.55	137	3.91	182	4.36	6	8.5	6.48	0	0	0	1
1409510350	1	0	11	0	62	0	0	0	0	0	0	0	0	0	0	0	0	0	0	0	0	0	0	0	33	31	3.1	155	93.5	173	4.32	5.48	153	9.14	4.7	75	200	2.84	144	3.68	156	4.91	4.6	6.27	7.42	0	0	0	0
1240941954	1	0	11	0	56	0	0	0	0	0	0	0	0	0	0	0	0	0	0	0	0	0	0	0	39	30.45	31.91	295	84.3	124.8	4.79	6.63	149	38.83	4.9	88.02	256.78	1.63	147.53	2.38	125	4.64	9.243	5.42	4.41	0	0	0	0
108718310	1	0	11	0	60	0	0	0	0	0	0	0	0	0	0	0	0	0	0	0	0	0	0	0	39	40	150.8	680	90.6	2596	6.36	7.02	74		4.3	81	509	0.45	137	5.69	271	2.37	19	5.93	7.31	1	0	1	0
1570019243	1	0	3	0	31	0	0	0	0	0	0	0	0	0	0	0	0	0	0	0	0	0	0	0	19.63	31.66	15.34					6.15	163		3.46	64.52		1.29	135.65	3.45	232	5.64		3.64	5.44	0	0	0	0
2026611276	1	0	7	0	53	0	0	0	0	0	0	1	0	0	0	0	0	0	0	0	0	0	0	0	137	51	49.1	380	107	1319.17	6.91		136	6.32	4.4	63		1	137	7.7	397	4.22		4.9	9.14	1	0	0	1
756005984	1	0	12	0	56	0	0	0	0	0	0	1	0	0	0	0	0	0	0	0	0	0	0	0	54	48	121.7	5310	68.9	513	8.17	5.27	131	41.3	4.6	104	318	2.5	145	4.14	340	4.85	2	7.7	7.45	1	0	0	1
577193979	1	0	9	1	66	0	0	0	0	0	0	0	0	0	0	0	0	0	0	0	0	0	0	0	115	132	137.9	1130	61.5	1434	6.65	5.8	133		3.8	85	446	1.01	133	3.71	176	4.33	11	7.98	4.85	1	0	0	0
2011177871	1	0	9	0	41	0	0	0	0	0	0	0	0	0	0	0	0	0	0	0	0	0	0	0	43.06	26	14.55	260	100.5	1435.17	4.64	5.66	139	5.33	4.69	83.02	302.46	1.63	140.08	1.88	253	4.83	2	3.22	4.21	0	0	0	0
1850829730	1	0	7	0	42	0	0	0	0	0	0	0	0	0	0	0	0	0	0	0	0	0	0	0	63	37	18.41	105	85.7	490.72	7.1	6.11	166	7.6	4.2	94.12	207	1.98	136.68	6.16	175	5.34	3	3.67	9.44	0	0	0	0
320149030	1	0	5	1	49	0	0	0	0	0	0	0	0	0	0	0	0	0	0	0	0	0	0	0	36	43	84.6	465	101.7	324.7	5.93	5	129	20.8	4.3	62	262	1.14	138	3.03	168	4.2	3	3.3	4.75	0	0	0	0
30337700	1	0	11	0	59	0	0	0	0	0	0	0	0	0	0	0	0	0	0	0	0	0	0	0	47.07	32.24	8.74	200	93.3	417.29	5.31	5.34	142	9.62	4.22	79.4	220.4	2.92	145.01	5.11	526	4.81	9	4.3	9.47	0	0	1	0
1331335610	2	1	13	1	29	1	0	0	0	0	0	0	0	0	0	1	0	1	0	0	0	0	0	0	14	69	335.3	1485	48	819.84	6.16	5.64	80		3.7	130	350	1.49	127	9.81	141	3.25	10.6	12.5	11.84	1	1	0	1
1569656350	1	0	2	0	29	0	0	0	0	1	0	0	0	0	0	0	0	0	0	0	1	1	0	0	24	62	6.9	210	31.9	702		24.74	144	16.9	4.9	230	345	0.37	138	8.51	160	4.71		18.63	9.44	0	0	0	1
154324718	1	0	97	0	28	0	0	0	0	0	0	0	0	0	0	0	0	0	0	0	0	0	0	0	59	32	1.09	75	123	539.32	2.79	5.91	129	67.5	4.3	69	236	1.2	144	1.1	103	3.81		4.3	2.6	1	1	0	0
1231231270	1	0	11	0	49	0	0	0	0	0	0	0	0	0	0	0	0	0	0	0	0	0	0	0	54	58	90.8	470	66.9	545	6.85	5.95	157	68.5	4.3	111	366	2.27	139	4.65	247	5.06	8	4.07	7.49	1	0	1	0
167858132	1	0	9	1	72	0	0	0	0	1	0	1	0	0	0	0	0	0	0	0	1	0	0	0	26	38	246.8	815	36	546	7.18	5.64	117	45	4.5	128	370	0.78	134	4.07	225	3.83	7	11.48	5.36	1	0	1	1
1016115856	1	0	11	1	65	0	0	0	0	0	0	1	0	0	0	0	0	0	0	0	0	0	0	0	19	28	178.1	1275	93.4	541		7.09	115	16.7	4.2	57	534	0.89	147	5.64	272	4.13	27.9	4.18	6.81	1	0	0	1
1296540263	1	0	8	1	56	0	0	0	0	0	1	0	0	0	0	0	0	0	0	0	0	0	0	0	45	53	52.67	790	100.7	354	4.93	6.77	143	29	4.3	55	582	1	139	7.13	238	4.81	4.6	4.38	8.58	1	0	1	0
369474232	2	1	2	0	53	0	0	0	0	0	0	0	0	0	0	0	0	0	0	0	0	0	1	0	48	255	223.6	1665	120	15001.2	4.06	5.19	114	901	3.97	48	811	0	124.8	1.4	102	4.01	21	6.8	1.46	1	1	0	0
489285098	2	1	21	1	71	0	0	0	0	0	0	1	0	0	0	0	1	1	0	0	0	0	0	0	17	28	125.3	2255	59			8.48	129		3.4	85		1.1	135	9.3	372	4.02	18		11.61	0	0	0	1
117011039	2	1	12	0	59	0	0	0	0	0	0	1	0	1	0	0	1	0	0	0	0	0	1	1	31	37	93.3	265	46.3	916	4.76	6.12	141	100001	3.11	142	275	0.34	135.3	3.99	116	4.71	2287	6.21	4.61	0	0	0	1
851731630	1	0	29	0	70	0	0	0	0	0	0	0	0	0	0	0	1	0	0	0	0	0	0	0	23	29	369.9	550	35.7	1384	7.32	8.32	143	35	3.8	165	481	0.56	143	13.81	314	4.71	94	19.13	14.62	1	0	1	1
691166813	1	0	6	1	46	0	0	0	0	0	0	0	0	0	0	0	0	0	0	0	0	0	0	0	31.4	20.9	7.98	210	110.3	27.43		6.05	146	3.091	4.74	51.64	166.2	2.23	144.69	5.86	351	4.84	1	3.05	9.42	0	0	0	0
835215477	1	0	4	1	34	0	0	0	0	0	0	0	0	0	0	0	0	0	0	0	0	0	0	0	38	40	73.2	415	113.6	237	6.84	5.79	139	12.3	3.9	61	246	1.18	142	5.25	274	4.6	1		6.66	1	0	0	0
343652685	1	0	12	1	68	0	0	0	0	0	0	0	0	0	0	0	0	0	0	0	0	0	0	0	11	24	48.7	455	94.3	38	3.96	6.03	116	27.6	3.7	52	268	0.58	141	5.16	256	5.01	9	3.02	6.07	1	0	1	0
1832571494	1	0	6	1	62	0	0	0	0	1	1	1	0	0	0	0	1	1	0	1	0	0	0	0	17	20	11.3	575	77.3	21	2.68	11.06	97	6.1	4.3	72	323	1.16	143	2.44	260	4.38	6.8	4.31	4.07	1	0	0	1
783933450	1	0	9	0	46	0	0	0	0	0	0	0	0	0	0	0	0	0	0	0	0	0	0	0	67.79	124.45	9.65	110	75.7	1452.57	6.7	6.02	146	14.4	3.3	101.95	348.6	1.88	141.83	7.92	226	4.97	9	7	10.93	0	0	0	0
348581399	1	0	13	1	36	0	0	0	0	0	0	0	0	0	0	0	0	0	0	0	0	0	0	0	84	58	16.3		87		4.75	5.37	144	6.1	5	76		1.74	146	3	310	4.86	13	7.66	5.31	1	0	0	0
1611371571	1	0	8	0	57	0	0	0	0	0	0	0	0	0	0	0	0	0	0	0	0	0	0	0	43	55	90.1	1300	75.3	1655	7.36	6.2	166	23	5	96	705	0.73	138	7.74	271	5.2	5	7.65	8.77	1	0	0	0
559637844	1	0	11	1	62	0	0	0	0	0	0	1	0	0	0	0	0	0	0	0	0	0	0	0	139	114	54.6	355	96	1053	6.58	5.88	147	71.9	3.7	56	443	0.95	140	3.14	134	4.66	5	3.71	4.52	1	0	0	1
587364170	1	0	7	1	59	0	0	0	0	0	0	0	0	0	0	0	0	0	0	0	0	0	0	0	23	27	28.1	925	77.7	328.6		5.84	135	14.5	4.2	73	287	1.11	143	3.99	271	4.26		3.79	5.4	0	0	0	0
334345379	1	0	9	1	51	0	0	0	0	0	0	0	0	0	0	0	0	0	0	0	0	0	0	0			32		96		5.03	5.03	135		3.8	64		0.7	139	5	212	4.69		2.7	6.41	0	0	0	0
384494010	1	0	13	0	59	0	0	0	0	0	0	0	0	0	0	0	0	0	0	0	0	0	0	0	21	23	60.6	275	87.3	360	4.64	5.1	144	46.8	3.9	84	205	1.39	140	5.09	186	4.73	5.3	5.87	6.87	1	0	1	0
340931023	1	0	14	1	77	0	0	0	0	0	0	1	0	0	0	0	0	0	0	0	0	0	0	0	13	27	84.11	965	42.2	785.5	6.37	8.13	141	50.7	5.1	109	499	0.85	148	5.32	156	4.75	49	7.17	6.4	1	0	0	1
975990638	1	0	47	0	69	0	0	0	0	0	0	1	0	0	0	0	0	0	0	0	0	0	0	1	20	35	175.9	580	81.4	2575	6.81	5.23	142	63.7	3.9	84	480	0.8	142	6.06	283	4.83	6	6.06	7.19	1	1	0	1
1343860039	1	0	11	0	68	0	0	0	0	0	0	0	0	0	0	0	0	0	0	0	0	0	0	0	31	31	59.22	325	64	693.8	6.74	6.61	128	21.3	4.2	103	198	0.37	139	1.94	148	3.79	17	4.35	2.49	0	0	0	0
497877882	1	0	11	1	74	0	0	0	0	0	0	1	0	0	0	0	1	0	0	0	0	0	0	0	51.11	30	27.99	685	50.5	652.31	7	8.71	124	4.85	4.73	95.53	233	1.04	142.86	3.77	501	4.26	10	4.2	5.16	0	0	0	1
683627901	2	1	6	1	88	0	0	0	0	0	0	0	0	0	0	0	0	1	0	0	0	0	0	0		26	7.47		92	689.53		7.46	127	11390	4.4	37		1.8	139	5.5	199	4.44	2	5.8	8.34	1	0	0	1
1315033360	1	0	240	0	39	0	0	0	0	0	0	0	0	0	0	0	0	0	0	0	0	0	0	0	54.36	125.61	113.3	1280	148.7			6.39	114		4.33	35.93		0.97	132.09	8.15	304	3.57		2.01	10.94	0	0	0	0
1276718794	1	0	7	0	63	0	0	0	0	0	0	0	0	0	0	0	0	0	0	0	0	0	0	0	42	59	99.2	600	98	699.81	6.54		156	13.1	3.7	65	468	0.75	136	4.56	221	5.08	22		5.6	1	0	0	0
513580876	1	0	11	1	69	0	0	0	0	0	0	0	0	0	0	0	0	0	0	0	0	0	0	0	27	47	2.36	170	76	139.36	5.08	6.45	129	6.79	3.9	70	241	1.19	131	1.45	165	4.04	6	4.7	3.12	0	0	0	0
1704642532	1	0	6	1	68	0	0	0	1	0	0	0	0	0	0	0	0	0	0	0	0	0	0	0	25	21	154.1	280	94	715.55	6.76	8.93	131	34	3.7	53	260	1.42	136	4.76	317	4.38	6.9		6.91	1	0	1	0
1170675456	1	0	6	0	42	0	0	0	0	0	0	0	0	0	0	0	0	0	0	0	0	0	0	0	70	64	41.7	485	90.5	2113	4.69	5.5	170	21.4	3.6	90	490	0.99	142	4.53	197	5.3	4	4.6	5.96	1	0	1	0
210568466	1	0	47	0	45	0	0	0	0	0	0	1	0	0	0	0	0	0	0	0	1	0	0	0	262	286	298.3	1645	14.9	7811.88		17.91	133	68.6	4.3	484	574	0.1	122	13.1	252	4.26	37	38.1	13.51	0	1	1	1
1723388413	1	0	5	0	34	0	0	0	0	0	0	0	0	0	0	0	0	0	0	0	0	0	0	0	41	55	37.8	200	110.8	475	6.09	5.38	161	4.24	5.1	80	288	2.04	155	4.8	235	5.59			7.75	0	0	0	0
472586866	1	0	14	1	60	0	0	0	0	0	0	0	0	0	0	0	0	0	0	0	0	0	0	0	71	41	17.1	310	91	446.74	5.66	6.09	142	6.99	3.6	54	201	1.3	140	3.9	194	4.48	3	5.9	5.76	0	0	0	0
219446361	1	0	29	0	58	0	0	0	0	0	0	0	0	0	0	0	0	0	0	1	0	0	0	1	30	55	91.5	460	95	132.45	3.6	6.79	119	5.47	4.1	78	376	0.6	135	6.7	193	5.63	16	6.4	7.93	1	1	0	1
2105683450	1	0	1	1	53	0	0	0	0	0	0	0	0	0	0	0	0	0	0	0	0	0	0	0			0.61		102.1				128		4.33	56.29		3.57	142.04	2.92	245	4.45			7.38	0	0	0	0
565652084	2	1	4	0	80	0	0	0	0	0	0	1	0	0	0	0	0	1	1	0	0	0	0	0	117	58	72.8	1360	14.9	646.16	4.56	7.63	191	93.2	4.9	570	334	0.3	140	12.2	178	6.15	319	54.2	13.27	0	0	0	1
1585189866	1	0	8	0	26	0	0	0	0	0	0	0	0	0	0	0	0	0	0	0	0	0	0	0	37	50	31.8	230	79	244.32		5.66	156	27.5	4.1	111	271	0.97	137	3.45	127	5.25	2	5	4.77	0	0	0	0
1323533329	1	0	8	1	51	0	0	0	0	0	0	1	0	0	0	0	0	0	0	0	0	0	0	0	23	28	23.9	360	74.7	150	4.62	5.51	132	27.4	3.9	79	309	0.74	143	1.66	145	4.53	9	3.75	2.63	0	0	0	1
1129725402	1	0	7	0	37	0	0	0	0	0	0	1	0	0	0	0	0	0	0	0	0	0	0	0	84	100	71.5	905	62.4	2610	5.66	5.83	160	69.7	4.1	126	643	1.09	143	3.81	169	5.32	26.1	6.65	5.34	1	1	0	1
229271580	1	0	13	1	23	0	0	0	0	0	0	0	0	0	0	0	0	0	0	0	0	0	0	0	16.44	19.77	21.95	330	86.4	125.41	3.93	4.33	136	13.2	4.6	82.39	263.75	1.03	144.9	2.56	187	4.55	2	3.46	3.88	0	0	0	0
1493498575	1	0	9	0	43	0	0	0	0	0	0	0	0	0	0	0	0	0	0	0	0	0	0	0	23.2	22.33	23.93	240	95.6	153.9	4.74	4.92	161	12.88	4.41	85.52	564.56	0.82	146.27	2.93	181	5.32	6.125	3.39	4.37	1	0	1	0
1989659548	1	0	7	0	52	0	0	0	0	0	0	0	0	0	0	0	0	0	0	0	0	0	0	0	42	42	62.2	510	102	575	4.58	4.44	153	37.3	3.6	72	296	1.21	142	3.68	145	5.04	3.959	5.43	5.32	1	0	1	0
1123199986	1	0	41	0	76	0	0	0	1	0	0	0	1	0	0	0	0	0	0	0	0	0	0	0	27	22	6.74	335	70	143.3	4.18	5.83	140	17.2	4.4	91		1.4	139	3.5	113	4.39	244	10.7	6.09	1	1	0	1
1994493795	1	0	30	0	59	0	0	0	0	0	0	0	0	0	0	0	0	0	0	0	0	0	0	1	118	61	365.5	1190	76.2	2610	7.59	5.14	133	19.4	4.4	94	402	1.1	138	12.14	260	4.34	5	8.08	13.56	1	1	1	0
401160670	2	1	16	0	81	0	0	0	0	1	0	0	1	0	0	0	0	1	0	0	1	0	1	0	98	197	101.9	695	33	283.55	4.17	7.24	99	26.8	4.29	164		1.5	137.5	9.7	546	3.28	27	11.7	11.92	0	0	0	1
511149248	2	1	3	0	65	0	0	0	0	1	0	0	0	0	0	0	0	0	0	0	0	0	0	0	17	26	11.7		14.9	2601.16		4.87	122	112	3.6	581		0.4	135	1	47	4.11		32.2	1.49	0	0	0	0
148945189	1	0	14	1	88	0	0	0	0	0	0	1	0	0	0	0	0	0	0	0	0	0	0	0	21	40	170.2	410	19	271.3	5.89	5.1	88	14	4.5	200	232	176	135	20.4	155	3.12	17	30.7	202	0	0	0	1
1713679887	1	0	13	1	84	0	0	0	0	0	0	0	0	0	0	0	0	0	0	0	0	0	0	0	22	24	10.2	930	38	313.03	3.87	5.27	138	34.9	5.7	113	286	1.31	143	6.29	237	4.59	12	13.4	8.15	0	0	0	0
134549739	1	0	12	1	72	0	0	0	0	0	0	0	0	0	0	0	0	0	0	0	0	0	0	0	47	36	93.4	510	75.9	327	3.85	9.34	130	45.3	3.7	69	275	0.77	144	4.43	161	4.49	6.6	6.69	5.52	1	0	1	0
1393159679	1	0	12	1	82	0	0	0	0	0	0	0	0	0	0	0	0	1	0	0	0	0	0	0	8	21	122.2	1650	76	139.37	6.82	10.2	83	37.9	4.5	65	222	0.8	139	3.4	240	2.91	65		4.55	0	0	0	1
1129391582	1	0	8	0	53	0	0	0	0	1	0	1	0	0	0	0	0	0	0	0	0	0	0	0	21	37	198	405	97.5	1658	8.47	3.96	151	44	3.5	79	293	1.64	135	9.5	260	5.2	17	5	11.68	1	0	0	1
1555645669	1	0	12	1	65	0	0	0	0	0	0	1	0	0	0	0	0	0	0	0	0	0	0	0	33.5	55.57	129.23	1985	55.7	831	7.34	6.88	132	103.8	5.24	92.83	420.25	0.76	150.04	4.33	148	4.1	38	6	5.38	1	0	0	1
32434701	1	0	10	1	59	0	0	0	1	0	0	1	0	0	0	0	0	0	0	0	0	0	0	0	36	37	46.7	255	98	459		5.95	125	22.7	4.1	56	289	1.63	140	4.92	236	4.42	7.6	3.09	6.98	1	0	0	1
1390048979	1	0	8	1	81	0	0	0	0	0	0	0	0	0	0	0	0	0	0	0	0	0	0	0	15	16	220.1	710	83.5	2610	7.54	9.25	81		4.4	57	429	0.39	141	2.79	443	2.65		7.89	3.29	0	0	0	0
1271985055	1	0	4	0	86	0	0	0	0	0	0	0	0	0	0	0	0	0	0	0	0	0	0	0			97.6		66	1398.99		3.97	100	13.5	4.1	90		2.4	132	0.3	9	3.22		6.5	3.67	0	1	0	0
1311554287	1	0	10	0	32	0	0	0	0	0	0	0	0	0	0	0	0	0	0	0	0	0	0	0	43	28	104.8	500	114.2	484	5.7	5.33	148	41.7	4.6	77	232	0.88	142	5.11	177	5.36	7	5.52	6.32	1	0	1	0
2012375807	1	0	10	1	38	0	0	0	0	1	0	0	0	0	0	0	0	0	0	0	0	0	0	0	10	9	48.6	760	116.4	319	5.79	19.73	167	4.8	2.9	52		1.04	142	5.24	292	5.84	5	3.78	6.78	0	0	0	1
814458720	2	1	10	0	68	0	0	0	0	1	1	1	0	0	0	0	1	0	0	0	0	0	1	1	10	43	264.7	935	70	1188.25	7.02	7.41	73	31.7	4.13	96	880	0.7	140	3	178	1.92	34	10	3.98	0	0	0	1
1902760446	1	0	12	0	45	0	0	0	0	0	0	0	0	0	0	0	0	0	0	0	0	0	0	0	246	193	143.1	1740	109.7	2610	7.2	5.78	134	3.32	4.4	68	650	0.84	143	5.19	312	4.59	13.4	4.87	6.36	1	0	0	0
1906070504	1	0	14	0	66	0	0	0	0	0	0	0	0	0	0	0	0	0	0	0	0	0	0	0	21	41	205.6	820	95.2	269	7.94	5.22	115	20.9	3.72	67	376	1.34	136.1	3.65	267	4.87	10.9	4.8	5.57	1	0	1	0
1959981539	1	0	9	1	57	0	0	0	0	0	0	1	0	0	0	0	0	0	0	0	0	0	0	0	27	36	41.78	420	82.9	1110	5.39	5.62	136	37.5	3.7	72	387	0.84	143	4.94	209	4.34	17	5.98	6.23	1	0	1	1
719298807	1	0	14	1	52	0	0	0	0	0	0	1	0	0	0	0	0	0	0	0	0	0	0	0	47	33	29.6	265	69.9	117	4.97	6.57	111	18.5	3.4	83	249	0.62	136	3.36	149	5.91	9	4.95	4.19	1	0	0	1
1998835889	1	0	12	1	62	0	0	0	0	0	0	1	0	0	0	0	0	0	0	0	0	0	0	0	175	132	261.9	1265	72	3012.38	7.89	5.56	130	89.4	3.9	76	426	0.59	139	4.8	137	4.24	9	4.2	5.57	1	0	1	1
27034863	1	0	8	1	70	0	0	0	0	0	0	1	0	0	0	0	0	0	0	0	0	0	0	0	21	51	17.5	295	88.2	53	4.46	5.69	91	30.1	4	61	348.7	0.78	142	3.56	209	3.65	16	3.95	4.54	1	0	1	1
1996690711	1	0	9	0	32	0	0	0	0	0	0	0	0	0	0	0	0	0	0	0	0	0	0	0	26	24	55.3	185	78.8	423	4.91	5.25	154	43	4.3	107	228	1.25	144	4.03	119	5.18	26	5.81	5.71	1	0	1	0
1540458365	1	0	8	0	40	0	0	0	0	0	0	0	0	0	0	0	0	0	0	0	0	0	0	0	32	32	78.3	775	64.8	2610		5.84	152	33.5	3.8	120	411	0.68	143	2.99	159	5.19	2		3.89	1	1	1	0
573309055	1	0	7	0	34	0	0	0	0	0	0	0	0	0	0	0	0	0	0	0	0	0	0	0	44.38	32.38	2.15		111.6				133		4.03	78.72	162.9	2.44	140.7	5.24	269	4.53			8.19	0	0	0	0
1246314732	1	0	12	1	76	0	0	0	0	0	0	0	0	0	0	0	0	0	0	0	0	0	0	0	23	29	122.6	270	84	357.48		8.44	157	22.7	4.7	59	318	0.4	138	5.7	206	5.31	133	8.2	6.47	1	0	1	0
597650067	1	0	16	1	54	0	0	0	0	1	0	1	0	0	0	0	0	0	0	0	0	0	0	0	26	22	70.4	180	92.6	48		10	151	70.2	4.5	65	267	0.94	147	2.49	177	5.49	7.5	3.52	3.79	1	0	1	1
1750830056	1	0	9	1	70	0	0	0	0	0	0	1	0	0	0	0	1	0	0	0	0	0	0	0	114	100	114.4	715	90.2	375	7.6	6.52	95	13.6	3.3	57	439	0.67	136	4.49	349	3.22	12	2.95	5.49	1	0	0	1
343694876	1	0	6	1	51	0	0	0	0	0	0	0	0	0	0	0	0	0	0	0	0	0	0	0	38	37	56.9	175	80	544.06	5.14	6.97	135	49.4	4	75	346	0.66	140	3.15	151	4.3	9	5.4	3.93	1	0	1	0
232493417	1	0	4	1	41	0	0	0	0	0	0	0	0	0	0	0	0	0	0	0	0	0	0	0	5.9	20	7.27		124			3.85	108			40	219	2.3		6	196	3.54		3.5	9.07	0	0	0	0
66716421	3	0	6	0	67	0	0	0	0	0	0	1	0	0	0	1	1	1	0	0	0	0	0	0	22	52	72.3	975	103		3.48	7.61	132		3.8	54		1.7	143	5.5	316	3.44	22	3.6	7.79	0	0	0	1
1864878221	3	0	13	0	72	0	0	0	0	0	0	0	0	0	0	0	0	0	0	0	1	0	0	0	9	38	55.8	1420	85	471.01	6.08	6.31	150	37.7	5.2	80	321	1.5	141	5.8	182	4.85		9.2	8.46	0	1	0	1
2091733797	1	0	6	0	62	0	0	0	1	0	0	1	0	0	0	0	0	0	0	0	0	0	0	0	27	30	1.09		91				156		4.4	80		1.5	140	3.7	212	5.13			5.83	0	0	0	1
117712827	3	0	66	1	57	0	0	0	0	1	0	0	0	0	0	0	0	0	0	0	0	0	0	0	12	62	195.11	2865	21.5	504	3.6	8.28	90	67.8	3	214	273	0.4	134	1.77	108	2.95	15	22.01	2.54	1	0	0	0
1174587003	2	1	20	0	56	0	0	0	0	0	0	0	0	0	0	0	0	0	0	0	0	0	0	0	34	156	51.1	3950	49	2368.13		7.16	153	137	3.8	138	672	1.1	133	11.1	279	4.3		10.3	12.98	1	1	0	0
644839875	1	0	2	1	50	0	0	0	0	0	0	0	0	0	0	0	0	0	0	0	0	0	0	0	7.15	8.56	0.84		71.4				121		4.41	82.46		2.26	139.98	3.15	349	4			6	0	0	0	0
738550049	1	0	15	1	59	0	0	0	0	1	0	0	1	0	0	0	0	0	0	0	0	0	0	0	15.19	15.26	2.53	150	89	36.75	3.8	6.92	109	6.63	4.44	87.04	208.44	1.67	140.7	2.24	220	3.7	53	9.1	4.81	0	0	1	1
2111057074	2	1	2	1	98	0	0	0	0	0	0	1	0	0	0	0	0	1	0	0	0	0	0	0	125	215	249.9		14.9	843.44		4.01	97	135	4	294		1.1	152	6.8	111	2.93		29.4	8.44	0	0	0	1
428819365	1	0	11	1	57	0	0	0	0	0	0	0	0	0	0	1	0	0	0	0	0	0	0	0	32.96	37.18	32.49	7520	81.9	281.5	5.8	6.02	143	25.95	4.18	70.72	444.69	0.93	141.44	8.05	247	5.09	8	9.86	9.57	1	0	1	0
1119536201	1	0	16	0	59	0	0	0	0	0	0	0	0	0	0	0	0	0	0	0	0	0	0	0	76	68	18.4	395	69.9	2507	4.73	5.88	163	36.9	3.8	101	336	0.88	142	2.78	116	5.69	9	6.17	4.04	1	0	1	0
529927385	1	0	12	1	88	0	0	0	0	0	1	1	0	0	0	0	0	0	0	0	0	0	0	0	5.9	19	3.92	475	41	412.1	4.94	6.97	133	119	4.3	105		3.98	138	4.79	393	4.46	39	11.2	9.57	1	1	1	1
760294799	1	0	7	0	69	1	0	0	0	0	0	0	0	0	0	0	0	0	0	0	0	0	0	0	18	33	84.3	260	87.6	300	3.18	4.83	140	72.8	3.8	78	330	0.86	135	3.6	144	4.84	7.974	3.44	4.74	1	0	1	1
957428727	1	0	13	0	59	0	0	0	0	0	0	0	0	1	0	0	0	0	0	0	0	0	0	0	24	22	111.1	1140	101.2	551.57	7.45	6.42	136	18.6	3.7	65	284	1.81	140	4.3	262	4.67	5573	3.21	6.71	1	0	1	0
960818038	1	0	21	1	74	0	0	0	0	0	0	1	0	0	0	0	0	0	0	0	0	0	0	0	28	25	1.77	200	88		3.49	6.44	144		4.6	57		1.7	140	7.9	266	4.44		5.1	10.15	0	0	0	1
1611411118	2	1	4	1	79	0	0	0	0	0	0	1	0	0	0	0	0	0	0	0	0	0	1	0	25	30	161.6	555	44	1057.26	5.99	8.57	138	291	4.45	105	382	0.2	132.4	13.7	295	4.7	1832	9.8	15.16	0	0	0	1
316990944	1	0	1	1	30	0	0	0	0	0	0	0	0	0	0	0	0	0	0	0	0	0	0	0							1.89		104		3.8			1.2	139	11.8	241	3.35			13.78	0	0	0	0
1421528071	1	0	27	1	53	0	0	0	0	0	0	1	0	0	0	0	0	0	0	0	0	0	0	0	163	243	387.7	840	48.3	2610	10.82	6.28	133	8.5	3.2	112	396	0.91	138	5.11	209	3.7	12.2	7.15	8.07	1	1	0	1
1040233086	1	0	5	1	61	0	0	0	0	0	0	0	0	0	0	0	0	0	0	0	0	0	0	0	77	68	340.8	1230	71.8	2099	7.92	5.91	135	66	4.2	77	320	0.55	140	5.78	270	4.29	12	5.32	6.55	1	0	1	0
1866572841	1	0	29	0	47	0	0	0	0	0	0	0	0	0	0	0	0	0	0	0	0	0	0	1	44	37	13.8	560	97.8	189	6.44	4.97	156	18.5	4.5	82	236	0.82	141	1.96	143	4.87	6.8	3.2	3.28	1	0	1	0
1996066907	1	0	44	1	59	0	0	0	0	0	0	0	0	0	0	0	0	0	0	0	0	0	0	0	45	65	108.9	525	84.6	788	5.27	5.96	130	31	4.9	68	522	1.03	150	3.43	362	4.69	5.272	4.59	4.99	1	1	1	0
109462171	1	0	9	1	33	0	0	0	1	0	0	0	0	0	0	0	0	0	0	0	0	0	0	0	171	97	65.4	445	103.4	1680	4.58	6.4	140	57	3.7	67	442	0.94	138	5.43	184	4.36	5.3	2.73	6.76	1	0	0	0
509668013	1	0	17	0	60	0	0	0	0	0	0	0	0	0	0	0	0	0	0	0	0	0	0	0	68	105	250.1	530	90.6	982	6.88	5.7	131	93.9	4.4	81	496	0.94	146	4.87	211	4.31	18.35	5.97	6.04	1	1	1	0
80047804	1	0	16	1	60	0	0	0	0	0	0	0	0	0	0	0	0	0	0	0	0	0	0	1	50	37	59.8	490	99.7	445	5.75	6.19	129	140	4.2	52	379	1.09	142	2.91	176	4.1	7.7	3.41	4.13	1	0	0	0
598565434	1	0	13	1	66	0	0	0	0	1	0	1	0	0	0	0	0	0	0	0	0	0	0	0	90	69	72.1	1485	44.6	441		10.65	174	80.8	4.4	111	400	0.9	137	2.36	91	5.49	10	9.68	3.57	1	0	0	1
977124278	3	0	10	0	54	0	0	0	0	0	0	1	0	0	0	0	0	0	0	0	0	0	0	0	23	37	108.8	520	91.7	6082.92	6.72	6.27	156	73.8	4.3	83	327	1.04	141	7.92	170	5.21	16	5.41	9.56	1	0	1	1
160988368	1	0	6	0	64	0	0	0	0	0	0	0	0	0	0	0	0	0	0	0	0	0	0	0	225	158	269	1620	79.7	2180	12	7.17	143	6	4.5	88	461	0.47	142	5.32	399	4.76	2	11.42	6.15	1	0	0	0
832478688	3	0	10	1	87	0	0	0	0	0	0	1	0	0	0	0	0	0	0	0	0	0	0	0	15	23	130.2		49	79.27	5.22	6.77	101	69	3.5	91	246	0.5	142	2.7	175	3.52		10.1	3.65	0	0	0	1
218677780	1	0	6	0	25	0	0	0	0	0	0	0	0	0	0	0	0	0	0	0	0	0	0	0	53	53	98.7	360	110.8	484	5.77	5.37	152	22.6	4.7	84	441	1.04	143	3.5	269	5.15	1	2.25	4.92	1	0	1	0
570592312	1	0	16	0	86	0	0	0	0	0	0	0	0	0	0	0	0	0	0	0	0	0	0	0	36	44	61.5	595	83.8	216	5.39	5.83	119	49.9	3.9	65	338	0.81	143	4.24	181	3.93	9	5.11	5.39	1	1	1	0
1828033272	1	0	4	1	31	0	0	0	0	0	0	0	0	0	0	0	0	0	0	0	0	0	0	0			90.5		130				108		4.4	43		0.8	137	5.2	348	4.03			6.53	0	0	0	0
1613361553	1	0	27	0	68	0	0	0	0	0	0	0	0	0	0	0	0	0	0	0	0	0	0	0	28.06	50.13	37.18	1110	98.5	480.5	4.98	4.76	143	33.4	4.35	59.64	256.08	0.89	138.18	2.67	85	4.04	10	4.8	4.18	1	1	0	0
567336224	1	0	9	1	59	1	0	0	0	0	0	1	0	0	0	0	0	0	0	0	1	1	0	0	8	24	123.5	370	39	447.22		6.4	102	20.9	4.3	129	286	0.6	143	5.5	123	3.56		7.6	6.45	0	1	0	1
1375382184	1	0	12	0	67	0	0	0	0	0	0	1	0	0	0	0	0	0	0	0	0	0	0	0	16.36	28.45	35.94	190	80.4	184.3	5.18	7.03	166	20.64	4.63	85.86	235.25	0.47	139.97	4.28	171	5.18	7.155	6.73	5.05	1	0	1	1
1562786988	2	1	26	0	76	0	0	0	0	1	0	1	0	0	0	0	1	0	0	0	0	0	0	1	71	81	58.5	1075	79.8	2610		9.75	146		3.66	82	698	0.74	134.9	5.31	150	4.66	14.5	5.31	6.44	1	1	0	1
1706870198	1	0	4	0	20	0	0	0	0	0	0	0	0	0	0	0	0	0	0	0	0	0	0	0	22.18	20.05	10.4						148		4.88	91.18	133.22	1.79	143.38	1.54	173	4.85			4.22	0	0	0	0
76482657	1	0	5	0	59	0	0	0	0	0	0	1	0	0	1	0	0	0	0	0	0	0	0	0	59	44	51.3	1030	86.1	441		4.8	129	20.1	4.2	85	343	0.32	141	3.85	325	3.58	3	4.42	4.74	0	0	0	1
761696240	2	1	1	0	46	0	0	0	0	0	0	0	0	0	0	0	0	0	0	0	0	0	1	1	115	69	254.9		96	27766.6	4.98	7.72	77	40001	4.6	84	401	0	138	0	10	2.48	10	14.2	0.02	1	0	0	0
830820526	1	0	12	1	57	0	0	0	0	0	0	0	0	0	0	0	0	0	0	0	0	0	0	0	49	39	31	205	97.7	225		4.59	150	48.3	3.7	59	210	1.15	148	8.99	297	4.96	4.5	6.3	10.72	1	0	0	0
1187685946	3	0	4	1	79	0	0	0	0	0	0	0	0	0	0	0	0	0	0	0	0	0	0	0	15	21	1.94		62				131		4.6	78		2.1	139	2	284	4.07			5.09	0	0	0	0
1933923676	1	0	14	0	69	0	0	0	0	1	0	1	0	0	0	0	1	0	0	0	1	0	0	1	82	58	239.2	830	35.7	2610	3.45	2.61	167		4.7	166	852	0.3	141	4.65	175	5.48		13.64	5.06	1	0	0	1
1738309598	1	0	13	0	59	0	0	0	0	0	0	1	0	0	0	0	0	0	0	0	0	0	0	0	28	37	71.8	600	68.2	733	4.73	6	151	32.6	4.4	103	279	0.91	135	6.24	259	5.5	5	7.8	7.63	1	0	1	1
425967292	1	0	5	1	57	0	0	0	0	0	0	0	0	0	0	0	0	0	0	0	0	0	0	0	37	36	149.7	250	81.5	341	7.07	5.43	119	19.6	3.9	71	246	0.84	138	4.35	173	3.92	4	7.31	5.52	1	0	0	1
1961902714	1	0	33	0	46	0	0	0	0	0	0	0	0	0	0	0	0	0	0	0	0	0	0	1	129	188	128.7	795	106	1779	9.45		166	29.1	5	72	538	0.7	136	7.4	249	5.1	4	7.8	8.73	1	1	0	0
80614785	1	0	10	1	49	0	0	0	0	0	0	0	0	0	0	0	0	0	0	0	0	0	0	0	22	23	61.4	400	108.4	243		6.26	116	52.2	3.8	51	268	2.78	134	5.37	275	4.43	5	2.36	8.55	1	1	0	0
116243607	1	0	10	0	43	0	0	0	0	0	0	0	0	0	0	0	0	0	0	0	0	0	0	0	124	89	74.7	215	109.9	1325	5.34	5.64	154	29.8	3.8	70	440	1.24	140	4.32	149	5.25	9.5	2.55	5.9	0	0	0	0
686731241	3	0	40	0	63	0	0	0	0	0	0	1	0	0	0	0	0	0	0	0	0	0	1	1	21	62	137.9	880	50.5	826	9	6.92	148	243	4.3	129	786	0.65	141	5.78	200	5.2	34	10.12	7.05	1	0	0	1
912265892	1	0	7	0	64	0	0	0	0	0	0	1	0	0	0	0	0	0	0	0	0	0	0	0	55	41	105.5	170	66.6	631	7.76	4.94	154	37.8	4	102	252	0.85	138	5.68	274	5.01	9	6.63	7.47	1	0	0	1
763354509	1	0	6	0	46	0	0	0	0	0	0	1	0	0	0	0	0	0	0	0	0	0	0	0	76	48	35.5	710	65.4	351	5.11	5.99	150	10	4	115	300	1.67	150	4.74	353	4.93	7	4.75	7.24	1	0	1	1
1936714608	1	0	15	1	65	0	0	0	0	0	0	1	0	0	0	0	0	0	0	0	0	0	0	0	31	46	38.5	310	60.2	533	3.89	7.01	141	120	3.5	87	247	0.47	132	3.11	121	4.55	20.7	7.47	3.7	1	0	0	1
1065723351	2	1	16	0	65	0	0	0	0	1	0	0	0	0	0	0	0	0	0	0	0	0	1	1	43	62	195.3	715	59.7	2610	6.46	22.84	138	76.1	4.8	111	497	0.46	135	5.67	202	4.23	30	6.9	6.45	1	1	0	1
446989977	2	1	1	1	82	0	0	0	0	0	0	0	0	0	0	0	0	0	0	0	0	0	1	0	12	26	1.12	560	102	24.66		5.91	139	10.5	4.9	30	265	0.4	139	5.1	290	3.66	41	5.2	5.89	1	0	1	1
1906489991	1	0	5	0	55	0	0	0	0	0	0	0	0	0	0	0	0	0	0	0	0	0	0	0	33		63.9	390	106.2	537	5.97	5.02	152	13.9	4.2	62	307	1.17	146	4.07	199	4.75	4		5.74	1	0	0	0
990411847	1	0	23	1	80	0	0	0	0	0	0	0	0	0	0	0	0	1	0	0	0	0	0	0	20	43	1.79	895	84	198.93	3.91	6.29	79	6.38	4	57	642	0.5	139	4.3	175	1.78	1323	7.1	5.18	0	0	0	1
1894290281	1	0	41	1	68	0	0	0	0	1	0	1	0	0	0	0	0	0	0	0	0	0	0	1	20.46	36.79	67	445	44.3	956.05	5.53	12.88	128	8.51	4.24	110.16		1.4	137.03	4.89	154	4.04	16	13.61	6.61	0	1	0	1
1590174751	1	0	14	0	47	0	0	0	0	0	0	0	0	0	0	0	0	0	0	0	0	0	0	0	77	181	4.76	375	127	1582.68	2.66	7.32	137	3.6	3.6	46	384	1.2	143	2.3	19	4.05	71		3.96	1	0	0	0
1510418164	1	0	16	1	59	0	0	0	0	0	0	1	0	0	0	0	0	0	0	0	0	0	0	0	13	28	48.6	500	94.8	235	5.97	6.49	153	3.1	4	62	342	0.92	144	3.34	174	5.09	7	2.87	4.47	1	0	1	1
153571585	1	0	11	0	66	0	0	0	0	1	0	1	0	0	0	0	1	0	0	0	1	0	0	0	53	62	245.4	235	23.7	1491		6.28	139	67.6	5.2	237	527	0.61	143	4.24	132	4.85	31.1	15.74	5.12	1	0	0	1
1998522731	1	0	10	0	44	0	0	0	0	0	0	1	0	0	0	0	0	0	0	0	0	0	0	0	42	37	88.5	500	85.8	473	6.36	6.95	157	21.3	4.6	93	424	1.11	144	6.02	174	5.21	6	4.23	7.41	0	0	0	1
562192350	1	0	7	0	61	0	0	0	0	0	0	0	0	0	0	0	0	0	0	0	0	0	0	0	32	40	158.8	290	87	505	5.88	5.72	158	63	4.3	83	299	0.89	135	8.81	190	5.45	8		10.19	1	0	1	0
616073495	1	0	9	1	50	0	0	0	0	1	1	1	0	0	0	0	0	0	0	0	0	0	0	1	44	42	134.1	435	114.8	156		15.8	109	10.6	3.72	42	411	0.5	131.4	4.3	222	3.98		5.74	5.06	1	0	0	1
1480376655	1	0	5	0	32	0	0	0	0	0	0	0	0	0	0	0	0	0	0	0	0	0	0	0	30	26	81.9	460	92.1	292	3.9	6.23	157	407	4.9	94	709	0.79	142	12.9	191	4.99	4	5.18	14.44	1	0	0	0
1587972477	1	0	4	1	66	0	0	0	0	0	0	1	0	0	0	0	0	0	0	0	0	0	0	0	2	13	16.3	295	55.2	350.1	5.71	7.49	144	8.76	4.1	93	199	0.76	139	2.7	138	4.83	5	6.7	3.84	1	0	0	1
1216785590	1	0	7	1	68	0	0	0	0	0	0	1	0	0	0	0	0	0	0	0	0	0	0	0	31	26	23.2	230	91	310		5.79	138	31.5	4.2	58	231	1.52	140	3.87	120	4.61	12	4.28	6	1	1	0	1
362530325	1	0	13	1	55	0	0	0	0	0	0	0	0	0	0	0	0	0	0	0	0	0	0	0	21	24	1.32	1000	70	29.79	3.98	5.32	141	11	3.8	81	269	1.38	139	2.95	217	5.15	1	6.5	4.78	0	0	0	0
1211750863	1	0	17	0	58	0	0	0	0	0	0	0	0	0	0	0	0	0	0	0	0	0	0	0	144	148	23.1		91	727	5.71	5.4	177	27.4	4.9	82	354	1.27	141	4.73	259	5.19	21	3.9	6.65	1	0	0	0
965861473	1	0	25	1	65	0	0	0	0	1	0	1	0	1	0	0	0	0	0	0	0	0	0	0	15.28	22.13	9.69	630	51.5	309.65		7.83	130		5.43	99.11	172.44	0.61	153.93	7.04	110	4.38	465	12.76	8	0	0	0	1
116288025	2	1	9	0	86	0	0	0	0	1	0	1	0	0	0	0	0	0	0	0	0	0	0	0	8.17	16.01	69.16	3415	77.9	484.3	4.62	4.51	121	53.22	4.44	77.66	235.88	3.08	142.07	6.26	186	4.04	21	9.79	10.17	1	1	0	1
1537670580	1	0	4	0	50	0	0	0	0	0	0	0	0	0	0	0	0	0	0	0	0	0	0	0	48	35	87.7	760	101.1	740	7.27	5.34	139	22.7	4.6	76	340	0.95	138	6.4	275	4.49	8	5.76	8.06	0	0	0	0
2105154356	1	0	129	1	60	0	0	0	0	0	0	1	0	0	0	0	0	0	0	0	0	0	1	0	27	32	305.2	3360	77.1		6.13	6.59	109		4.9	73	176	1.48	138	13.31	502	3.67	21	9.2	15.59	0	0	0	1
1421942186	1	0	16	1	75	0	0	0	0	0	0	0	0	0	0	0	1	0	0	0	0	0	0	0	53	42	278	1310	77	2610	1.73	11.41	137	30.6	4.22	67	442	0.88	136.4	15.74	325	4.46	8	6.48	16.89	1	0	1	1
1930601716	1	0	16	0	73	0	0	0	1	0	0	0	0	0	0	0	1	0	0	0	0	0	0	0	31.44	25.4	18.24	330	72.8	375.9	3.81	6.74	169	15.02	4.72	90	164.58	1.38	145.01	3.01	110	5.42	98.92	8.48	4.83	0	0	1	1
1970266170	2	1	25	0	64	0	0	0	0	0	0	0	0	0	0	0	0	0	0	0	0	0	0	0	63	72	82.2		98	5114.06	4.17	6.64	69	41.4	4.3	65		11.5	137	109.1	147	2.59	4	7	126.2	1	1	1	0
726700006	1	0	18	0	75	0	0	0	0	0	0	1	0	0	0	0	0	0	0	0	0	0	0	0	38	31	149.8	620	86.8		7.41	9.5	125	49	3.8	72	346	0.81	140	7.04	161	4.24	22.2	5.74	8.46	1	0	0	1
1076924159	1	0	24	1	68	0	0	0	0	1	0	1	0	0	0	0	0	0	0	0	0	0	0	1	29	29	146.3	2740	53.7	378		13.14	126		4	94	681	0.84	144	9.16	325	3.2	140	10.27	10.35	1	1	0	1
1200030948	1	0	6	1	32	0	0	0	0	0	0	0	0	0	0	0	0	0	0	0	0	0	0	0	649	384	11.8		116		4.16	4.13	148		4.2	60		0.9	140	2.3	214	4.65		3.8	3.49	0	0	0	0
1753323333	1	0	18	0	53	0	0	0	0	1	0	0	0	0	0	0	0	0	0	0	0	0	0	0	38	42	126.4	530	88.5	359	6.01	6.65	141	20.6	4.1	86	368	0.83	141	4.41	238	4.72	7	7.65	5.63	1	0	1	1
1493648689	2	1	5	0	82	0	0	0	0	0	0	0	0	0	0	0	0	0	0	0	0	0	0	0	130	473	148.3	1045	45	2842.61		7.61	173	85.6	3.76	126	1231	0.5	146.9	10.7	119	5.57		11.2	11.66	1	0	1	0
1280717616	1	0	5	0	54	0	0	0	0	1	0	1	0	0	0	0	0	0	0	0	0	1	0	0	40.51	48.84	1.63	215	38.2	163.6	2.87	4.27	147	0.5	5.28	171.32	197.6	1.27	150.36	3.39	264	4.81	12	13.78	5.7	0	0	0	1
1384444164	1	0	41	1	86	0	0	0	0	0	0	1	0	0	0	0	0	1	0	0	0	0	0	0	11	39	48.7	405	59	496.32	5.48	5.71	147	26.7	3.8	78	214	0.71	144	3.97	159	4.71	17	11.4	5.06	0	1	0	1
288738367	3	0	5	1	87	0	0	0	0	0	0	0	0	0	0	0	0	0	0	0	0	0	0	0	29	22	4.96		85	409.33		5.12	121	30.5	4.7	48		1.6	143	5.4	368	3.87		6.8	7.6	1	0	1	0
322461501	1	0	10	0	54	0	0	0	0	0	0	0	0	0	0	0	0	0	0	0	0	0	0	0	20	27	69.8	325	100	624	4.32	6.52	149	39.9	4.2	73	273	0.84	137	5.12	249	5.03	2	3.27	6.62	1	1	1	0
1909477971	1	0	7	1	71	0	0	0	0	0	0	0	0	0	0	0	0	0	0	0	0	0	0	0	5.9	22	18.8	3050	104	24.2	7.76	5.48	65	10.2	4.7	36	138	41.1	140	2.9	157	2.3		5.5	44.88	0	0	0	0
963420256	1	0	5	0	66	0	0	0	0	0	0	0	0	0	0	0	0	0	0	0	0	0	0	0	32	29	141.1	710	93	507	7.36	4.89	140	27	4.6	71	332	0.91	145	5.24	189	4.68	15	6.74	6.47	0	0	0	0
284237158	3	0	3	1	86	0	0	0	0	0	0	1	1	0	0	0	1	0	0	0	0	0	0	0	18	33	71.4	565	46	192.36	5.11	5.98	116	13.1	3.8	96	291	0.3	134	4.3	279	4.15	15		5.01	0	0	0	1
306439418	3	0	10	1	78	0	0	0	0	1	0	1	0	0	0	1	0	1	0	0	0	0	0	0	7	18	16.5	6720	35			9.22	81		3.9	126		0.5	140	3.5	340	2.79	42	8.6	4.24	1	0	1	1
1908814963	1	0	21	0	66	0	0	0	0	0	0	1	0	0	0	0	0	0	0	0	0	0	0	0	16	33	1.85	320	89	2.59	3.32	6.79	50	7.43	3.8	78	242	0.8	137	2	55	2.35	2318	6.7	3.4	0	0	0	1
1813149366	1	0	10	0	30	0	0	0	0	0	0	0	0	0	0	0	0	0	0	0	0	0	0	0	28	29	71.6	425	98.5	277	4.69	5.49	155	11.3	4.4	90	407	1.01	145	2.87	161	5.34	6.3	4.48	4.36	1	0	1	0
525496103	1	0	5	0	19	0	0	0	0	0	0	0	0	0	0	0	0	0	0	0	0	0	0	0	91	51	4	135	100.9	564	2.78	4.64	153	21.2	4.2	94	265	0.8	146	2.34	201	5.09	24	3.54	3.54	1	0	0	0
570709213	2	1	10	0	64	0	0	0	0	0	0	0	0	0	0	0	0	1	0	0	0	0	1	1	124	510	160.6	1230	32	992.15	9.1	12.9	167	100	5.2	187	1219	1.6	146	6.3	119	5.28	82	28.4	8.63	1	0	0	1
1226642133	1	0	16	0	53	0	0	0	1	0	1	1	0	0	0	0	0	0	0	0	0	0	0	1	37	69	96	555	47.5	980.97	5.82	7.42	134	77.4	5.7	144		0.98	143	2.49	123	3.23		13.8	3.7	1	0	1	1
1436324834	1	0	18	1	61	0	0	0	0	0	0	0	0	0	0	0	0	0	0	0	0	0	0	1	27	21	63.6	420	85	658.29	7.35	6.59	129	14.5	4.1	67		0.6	132	9.5	314	4.3		13.2	11.04	1	0	1	0
1034511625	1	0	5	1	60	0	0	0	0	0	0	1	0	0	0	0	0	0	0	0	0	0	0	0	26	25	134.8	725	44.1	195		5.47	128	47	5.1	116	330	1.6	139	5.89	289	4.09	2	11.47	8.04	1	0	0	1
732419036	1	0	8	1	51	0	0	0	0	0	0	0	0	0	0	0	0	0	0	0	0	0	0	0	21	26	69.1	265	94.6	101	4.56	6.88	110	87.2	3.8	65	180	0.7	132	4.84	158	3.85	8	2.72	5.78	1	0	0	0
224324531	1	0	2	1	33	0	0	0	0	0	0	0	0	0	0	0	0	0	0	0	0	0	0	0			8.23						115					1.5		4	198	3.86			6.63	0	0	0	0
1859169553	1	0	12	0	40	0	0	0	0	0	0	0	0	0	0	0	0	0	0	0	0	0	0	0	20.61	29.41	45.16	340	91	1995.96	4.56	4.94	140	38.3	4.5	77	340	1.73	139.76	3.3	182	4.66	7	3.8	5.28	1	0	0	0
796648324	1	0	37	1	78	1	0	0	0	0	0	1	0	0	0	0	1	0	0	0	1	0	0	0	10	14	20.2	1840	5.5	1254	4.26	5.4	69	117	4	586	322	0.14	147	2.9	212	2.23	448	20.25	3.17	1	1	0	1
1857101001	1	0	15	0	63	0	0	0	0	0	0	1	0	0	0	0	1	0	0	0	0	0	0	0	92	75	179.2		84.9	2610		6.22	104	17.8	4.3	84	444	0.76	136	0.56	88	3.46		12.24	1.56	1	1	1	1
1182882183	2	1	27	1	60	0	0	0	0	1	0	1	0	0	0	0	1	1	0	0	0	0	1	1	10	29	384.2	965	16	516.72	8.15	4.12	110	70.9	4.2	275	167	0.5	131	7.6	155	3.87	10	28.5	8.58	1	1	1	1
450423709	1	0	13	0	59	0	0	0	0	0	0	0	0	0	0	0	0	0	0	0	0	0	0	0	93	139	128.3	720	94.9	2610	6.21	14.81	145	94.7	4.3	76	446	1.08	139	10.13	206	4.94	10.8	5.19	11.49	1	0	0	0
1607925063	2	1	17	0	62	0	0	0	0	0	0	0	0	0	0	0	0	0	0	0	0	0	1	1	14	65	293.5	1675	26	1815.43	9.87	5.66	162	14.3	3.9	228	731	0.6	135	18.4	383	5.24	2958	19.6	20.1	0	0	0	0
627218727	3	0	9	0	82	0	0	0	1	0	0	1	0	0	0	0	0	0	0	0	0	0	0	0	24	16	385.5	8440	73		8.72	20.41	111		4	85	145	0.2	141	4.7	133	3.74		13.3	5.09	0	0	0	1
1685566976	1	0	8	0	60	0	0	0	0	0	0	0	0	0	0	0	0	0	0	0	0	0	0	0	48	34	220.1		34	440.33		8.75	169	37.4	3.8	183		0.8	138	6.2	213	5.01		14.3	8.78	0	0	0	0
1170552059	1	0	6	0	40	0	0	0	0	0	0	0	0	0	0	0	0	0	0	0	0	0	0	0	54	32	33.3	160	92	549.31		6.11	161	16.8	3.9	90	236	1.3	137	2.7	150	5.08	3	3	4.35	1	0	1	0
1520329480	3	0	8	0	77	0	0	0	0	0	0	0	0	0	0	0	1	0	0	0	0	0	0	0			6.34		85	378.69	5.55	5.7	161	11.9	3.2	74		2	139	5.6	184	5.08		5	8.73	0	0	0	1
251493028	1	0	12	0	63	0	0	0	0	0	0	1	0	0	0	0	0	0	0	0	0	0	0	0	40	39	46.9	510	59.9	687	6.16	7.29	130	21.9	4.2	112	264	1.06	138	3.52	137	4.3	8	8.05	5.09	1	0	1	1
570326468	1	0	14	1	66	0	0	0	0	0	0	1	0	0	0	0	0	0	0	0	0	0	0	0	18	30	203.9	1410	67.2	595	7.76	9.16	128	165	4.4	79	456	0.78	144	3.03	331	4.38	15		4.21	1	0	1	1
1682314236	1	0	6	1	34	0	0	0	0	0	0	0	0	0	0	0	0	0	0	0	0	0	0	0	36.32	37.02	48.06	310	119.5	108.7	4.27	5.15	136	18.36	4.66	52.28	214.69	1.93	149.84	2.4	234	4.42	5.184	2.06	4.82	0	1	0	1
563900012	1	0	9	0	33	0	0	0	0	0	0	0	0	0	0	0	0	0	0	0	0	0	0	0	128	40	73.2	395	104.8	669	4.9	5.57	161	36.5	3.8	84	258	1.1	142	5.74	180	5.48	6	4.02	7.51	1	0	1	0
1045106893	1	0	6	0	80	0	0	0	0	0	0	0	0	0	0	0	0	0	0	0	0	0	0	0									122					0.8		9.9	242	3.78			11.88	0	0	0	0
37058127	1	0	2	1	24	0	0	0	0	0	0	0	0	0	0	0	0	0	0	0	0	0	0	0							3.88		64					1		5.1	220	3.55			6.53	0	0	0	0
2075101974	1	0	5	1	45	0	0	0	0	0	0	0	0	0	0	0	0	0	0	0	0	0	0	0	39	39	20.2	265	102.4	207	4.67	5.63	159	21.7	3.9	63	242	1.13	144	2.84	145	5.12	6	3.59	4.4	1	0	1	0
1330315808	2	1	14	0	71	0	0	0	0	0	0	0	0	0	0	1	0	0	0	0	1	0	0	0	57	128	204.3	1515	56	3295.14		8.45	173	77	5	113	348	1	134	10.7	171	5.8		21.2	12.22	1	1	0	1
986185009	1	0	15	1	62	0	0	0	0	0	0	1	0	0	0	0	0	0	0	0	0	0	0	0	18.65	18.97	27.61	190	81.5	395.57	4.57	5.4	143	29.9	4.96	68.92	183.38	0.84	145.95	2.32	172	4.55	3	4.76	3.57	1	0	1	1
697215415	3	0	9	1	48	0	0	0	0	0	0	0	0	0	0	0	0	0	0	0	0	0	0	0	17	40	13.8	2695	86.8	106.84	2.44	6.46	89	39.2	3.7	71	244	1.28	142	3.48	157	2.71	4	4.1	5.19	1	0	0	0
1285085015	1	0	13	0	64	0	0	0	0	0	0	0	0	0	0	0	0	0	0	0	0	0	0	0	23	30	107.86	345	90	922.63	8.01	5.13	152	52.3	4.2	79	309	1.03	137	5.67	278	4.98	7	3.9	7.26	1	0	1	0
37269965	2	1	30	1	59	0	0	0	0	0	0	1	1	0	0	0	0	0	0	0	1	1	0	1	9	22	42.9	1385	16	779.91	3.16	4.26	116	22.9	4.8	275	475	0.51	132	2.92	203	4.46	17	18.4	3.86	0	1	0	1
730770217	1	0	8	1	63	0	0	0	0	0	0	0	0	0	0	0	0	0	0	0	0	0	0	0	19	30	35.3	470	97.6	503	4.69	6.09	117	20.1	4.7	52	440	1.07	144	2.49	131	4.07	9.3	4.84	3.74	1	0	0	0
947539410	1	0	18	1	46	0	0	0	0	0	1	0	0	0	0	0	0	0	0	0	0	0	0	1	25	37	110.3	575	66.1	113	5.05	7.9	89	40.9	3.9	90	423	0.71	140	1.91	291	4.14	6	3.81	2.74	1	1	0	0
2074376971	3	0	41	0	67	0	0	0	0	0	0	1	0	0	0	0	0	0	0	0	0	0	0	1	160	166	142.6	1300	68	4720.99	6.31	6.71	139	79.2	4.2	98	994	0.71	136	5.8	227	4.79	9.7	11.01	6.66	1	1	0	1
1091370551	1	0	211	0	33	0	0	0	0	0	0	0	0	0	0	0	0	0	0	0	0	0	0	0	16.91	14.95	88.21		139.1			4.03	103		4.33	46.78		1	137.76	8.85	444	4.45		2.75	11.09	0	0	0	0
1412090858	2	1	1	0	56	0	0	0	0	0	0	0	0	0	0	0	0	1	0	0	0	0	1	0	29	41	271.5	8840	93	2337.23	3.61		113	10.4	5.2	81		0.7	140	13.2	210	3.7		14.8	14.83	1	0	0	1
1590803216	1	0	10	0	59	0	0	0	0	0	0	1	0	0	0	0	0	0	0	0	0	0	0	0	57	57	134.5	275	96	2610		6.34	153	18.9	3.7	74	401	1.16	137	5.66	152	5.15	13	5.21	7.44	1	1	1	1
1300991904	1	0	14	0	60	0	0	0	0	0	0	1	0	0	0	0	0	0	0	0	0	0	0	0	40	71	7.4	875	73.8	2610	4.37	5.43	151	37.3	3.8	96	461	1.07	139	3.34	136	4.7	13	7.42	4.63	1	0	1	1
2051562710	1	0	11	1	59	0	0	0	0	1	0	1	0	0	0	0	0	0	0	0	0	0	0	0	126	66	16.9	230	49.5	257	4.51	6.96	128	14.2	3.2	106	284	1.59	141	4.21	211	4.44	36	6.42	6.27	1	0	0	1
561141731	1	0	15	0	82	0	0	0	0	1	1	0	0	0	0	0	0	0	0	0	0	0	0	0	32	74	82.3	3965	25	1027.23		16.18	120	8.76	4.2	206	839	0.6	143	11	407	4.66	20	26.6	12.35	1	0	0	0
1805366601	1	0	11	0	52	0	0	0	0	0	0	0	0	0	0	0	0	0	0	0	0	0	0	0	45	52	153.84	560	97.7	945	8.95	7.51	142		4	80		0.92	145	4.32	348	4.64		5.81	5.93	1	1	0	0
689558113	1	0	6	0	30	0	0	0	0	0	0	0	0	0	0	0	0	0	0	0	0	0	0	0	9	17	88.3	175	121.8	194.3	5.69	5.24	151	66.3	4	68	202	0.88	140	3.73	266	5.4	6	3.65	4.96	1	0	1	0
329321996	1	0	10	0	35	0	0	0	0	0	0	0	0	0	0	1	0	0	0	0	0	0	0	0			79.8	1770	116	790.99		6.16	138	21.5	5	70	167	0.8	143	2.2	280	4.29		3.6	5.09	0	1	0	0
2111433953	1	0	22	1	60	0	0	0	0	0	0	0	0	0	0	0	0	0	0	0	0	0	0	0	6	35	118.1		90	178.94	3.35	4.54	121		4.7	64	386	0.5	132	4.6	258	4.16		2.8	5.7	0	0	0	0
734387662	1	0	14	1	58	0	0	0	0	0	0	1	0	0	0	0	0	0	0	0	0	0	0	0	53	53	250.5	470	101.1	2001	5.99	6.54	136	369	3.9	52	501	0.94	141	4.97	126	4.21	4	3.46	6.11	1	0	1	1
1963841382	1	0	5	0	38	0	0	0	0	0	0	0	0	0	0	0	0	0	0	0	0	0	0	0	78	60.3	85.4	585	66.4	2610		7.46	141	16.8	4.2	119	622	1.23	140	6.88	308	4.98	9	8.07	8.41	0	0	0	0
422211402	1	0	11	1	60	0	0	0	0	0	0	0	0	0	0	0	0	0	0	0	0	0	0	0	15.39	18	0.4	170	95.2	29.07	3.36	5.64	142	2.43	4.39	59.81	159.12	1.05	146.27	1.46	194	4.79	1	2.25	2.84	0	0	0	0
1522808650	1	0	7	1	29	0	0	0	0	0	0	0	0	0	0	0	0	0	0	0	0	0	0	0	180	172	47	280	118.3	1560	4.33	5.46	140	20.6	4.8	60	505	1.25	141	2.22	127	4.52	3	2.8	3.72	1	0	1	0
1625209330	1	0	6	1	39	0	0	0	0	0	0	0	0	0	0	0	0	0	0	0	0	0	0	0	48	36	51.9	490	126	347	8.55	7.21	134	16.2	3.6	40	228	0.6	145	1.75	393	4.59	4.5	4.31	2.58	1	0	0	0
155169349	1	0	15	0	62	0	0	0	0	0	0	1	0	0	0	0	0	0	0	1	0	0	0	0			98	735	94.5	608		6.88	153	30.5	3.73	73	732	2.07	135.9	10.06	311	5.17		5.6	12.52	1	1	0	1
1746056131	2	1	16	0	74	0	0	0	0	0	0	1	1	0	1	0	1	1	0	0	0	0	1	1	76	72	332.8	1425	77	10898.8	5.91	6.91	141	61	3.3	85	810	0.6	128	12.6	128	4.58	56	6.1	13.42	1	1	0	1
163572843	1	0	9	1	60	0	0	0	0	0	0	0	0	0	0	0	0	0	0	0	0	0	0	0	54.95	36.47	12.75	205	90.3	177.52	5.44	5.07	130	9.43	3.8	64.11	210.55	2.64	144	4.49	187	4.2	4	3.2	7.81	0	0	0	0
1384553732	1	0	10	1	61	0	0	0	0	0	0	1	0	0	0	0	0	0	0	0	0	0	0	0	59	72	132.5	940	94.5	804	6.76	5.55	129	32.9	4.7	60	832	1.42	139	6.8	286	4.23	74	4.27	8.59	1	0	0	1
980579679	1	0	6	0	25	0	0	0	0	0	0	0	0	0	0	0	0	0	0	0	0	0	0	0	245	238	88.8	345	121.2	2240	5.49	4.68	160	44.6	4.4	75	516	1.02	143	3.03	142	5.29	5	4.53	4.25	1	0	0	0
1016214255	1	0	12	1	57	0	0	0	0	0	0	1	0	0	0	0	0	0	0	0	0	0	0	0	52	57	33.34	285	71.2	389	4.46	5.08	139	20.9	3.9	79.4	285	0.87	143	2.84	224	4.8	6		4.13	1	0	1	1
92233922	1	0	12	1	65	0	0	0	1	0	0	0	0	0	0	0	0	0	0	0	0	0	0	0	57	62	184.8	385	91.9	727	6.11	15.37	149	47.5	4.1	60	452	1.56	142	6.47	230	5.13	6.6	5.25	8.82	1	0	0	1
941744739	1	0	10	1	60	0	0	0	0	0	1	1	0	0	0	0	0	0	0	0	0	0	0	0	29	36	21.5	345	96.8	608		5.89	131	53.3	3.7	57	361	0.6	142	1.04	102	4.33	53.4	3.01	1.81	1	0	1	1
648817731	2	1	37	1	76	0	0	0	0	0	0	1	0	0	0	0	1	0	1	0	0	0	1	0	21	158	0.93	1655	15	56.21	3.91	7.78	67	3.83	7.7	251	158	1.1	138	11	289	2.24	909	28.5	12.5	1	1	0	1
1646159429	1	0	7	1	78	0	0	0	0	0	0	1	0	0	0	0	0	0	0	0	1	0	0	0	15	33	9.65	940	36.7	655	4.68	6.08	152	10.4	3.9	121.5	313	1.04	139	4.04	148	4.99	17		5.44	1	0	1	1
1441880771	1	0	7	0	32	0	0	0	0	0	0	0	0	0	0	0	0	0	0	0	0	0	0	0	31	26	8.06	70	88.4	299.43	2.68	4.65	149	6.35	4.27	97.26	214	0.61	139.34	4.58	185	4.92	17	4.87	6.35	0	0	0	0
1701669730	3	0	64	0	56	0	0	0	0	1	0	0	0	0	0	0	0	0	0	0	0	0	0	0	33	18	314.4	885	121.4	1072	8.63	9.21	97	461	4.5	44	344	0.3	137	20.42	250	3.14	16	4.27	20.99	1	1	1	0
158339109	1	0	9	1	59	0	0	0	0	0	0	0	0	0	0	0	0	0	0	0	0	0	0	0	32	29	36.5	425	103.8	181	5.39	5.11	125	46.6	3.7	47	381	0.82	140	3.57	235	4.25	7	2.18	4.71	1	0	1	0
465695166	1	0	25	1	78	0	0	0	0	0	0	1	0	0	0	0	0	0	0	0	0	0	0	0	19.36	29.8	74.44	405	50.6	328.52	4.93	5.68	120	42.6	3.98	93.18	318.79	0.42	132.51	3.2	147	4.31	12	4.73	3.85	0	1	1	1
1682370534	1	0	6	1	73	0	0	0	1	0	0	0	0	0	0	0	0	0	0	0	0	0	0	0	17.88	22.91	30.58	280	86.4	128.7	4.98	9.85	144	22.19	4.32	61	212.13	1.28	142.69	2.75	191	5.12	18.19	5.27	4.37	1	0	0	0
275864346	1	0	7	0	56	0	0	0	0	0	0	0	0	0	0	0	0	0	0	0	0	0	0	0	32	35	167	595	98	614.21	6.7	8.74	143	45	4.5	74	556	0.52	137	3.15	547	4.93	9		3.84	1	0	0	0
969311864	1	0	25	0	50	0	0	0	0	0	0	0	0	0	0	0	0	0	0	0	0	0	0	0	18.96	22.08	22.62	280	107.8	307.35	6.07	6.13	138	23.7	4.28	65.02	276	0.8	139.23	3.48	150	4.7	3	3.04	4.85	0	0	0	0
283783837	1	0	9	0	54	0	0	0	0	0	0	0	0	0	0	0	0	0	0	0	0	0	0	0	29	33	93.7	595	63.2	1662	7.24	6.49	167	76.8	4.3	113	423	1.18	141	5.4	214	4.89		6.83	7.13	1	0	0	0
78886716	1	0	20	0	70	0	0	0	0	0	0	0	0	0	0	0	0	0	0	0	1	0	0	0	5.9	39	84.6		14.9	547.32		5.22	117	7.77	5.3	834		0.5	143	2.8	194	3.94		19.5	3.66	1	1	0	1
1541129133	1	0	8	0	80	0	0	0	0	0	0	0	0	0	0	0	0	0	0	0	0	0	0	0	49	51	89.7	880	58.2	1425	5.46	6.36	133	38.8	3.5	104	435	0.51	142	3.94	192	4.21	8	14.2	4.66	1	0	0	0
1802868902	1	0	11	1	44	0	0	0	0	0	0	0	0	0	0	0	0	0	0	0	0	0	0	0	15	25	2.46	515	91	10.17	2.97	4.95	79	9.88	3.8	59	230	1.1	141	1.4	226	4.22	1	1.7	2.8	1	0	1	0
1814112214	1	0	11	0	68	0	0	0	0	0	0	1	0	0	1	0	0	0	0	0	0	0	0	0	34.2	31.18	16.65	410	84	509.3	5.08	5.6	147	18.6	4.27	103.13	262.66	1.08	140.7	3.12	116	4.34	31	6.78	4.57	0	0	0	1
643950857	1	0	2	0	46	0	0	0	0	0	0	0	0	0	0	0	0	0	0	0	0	0	0	0	41	39	27.1	1105	91		4.25	5.94	118		4.6	77	238	1.7	143	0	31	4.67			2.68	0	0	0	0
1707526126	1	0	7	0	49	0	0	0	0	0	1	1	0	0	0	0	0	0	0	0	0	0	0	0	52	29	17.1	190	87.3	188	4.93	6.21	159	39.3	4	89	197	1.49	142	4.28	205	5.44	23.6	6.97	6.56	1	0	1	1
2088536153	1	0	2	1	26	0	0	0	0	0	0	0	0	0	0	0	0	0	0	0	0	0	0	0			21.4		134				116		3.9	44		2	137	3.1	265	4.05		3.3	5.7	0	0	0	0
1802032386	1	0	19	1	65	0	0	0	0	1	1	1	0	0	0	0	0	0	0	0	1	0	0	0	28	24	60	1195	77	589.62		13.93	110	16.3	4.5	71	310	1.4	141	4.7	298	3.76	2	6.1	6.77	1	0	1	1
1374496209	1	0	8	1	60	0	0	0	0	0	0	0	0	0	0	0	0	0	0	0	0	0	0	0	25.57	21.42	2.47	310	82.6	165.39	4.52	5.77	143	3.32	4.57	68.97	243.54	2.19	147	6.64	286	4.66	2	4.34	9.24	0	0	0	0
1247513465	1	0	4	0	63	0	0	0	0	1	0	1	0	0	0	0	0	0	0	0	0	0	0	0	31	37	0.3	215	102	3.24		12.76	46	5.97	3.7	60	228	0.9	137	3	256	2.21	27	5.5	4.21	0	0	0	1
928749711	1	0	9	1	46	0	0	0	0	0	0	0	0	0	0	0	0	0	0	0	0	0	0	0	26	24	15	655	97.9	101	5.3	5.84	126	23.7	4	65	249	1.55	143	2.76	185	4.29	6	3.6	4.56	1	0	1	0
719171563	1	0	3	1	32	0	0	0	0	0	0	0	0	0	0	0	0	0	0	0	0	0	0	0			41.2		126				115			47		3.1		9.2	321	4.14		2.8	13.08	0	0	0	0
1288631948	1	0	12	0	62	0	0	0	0	0	0	0	0	0	0	0	0	0	0	0	0	0	0	0	31	35	47.2	415	79.7	245	6.52	5.77	143	37.5	4	89	255	2.24	145	2.5	236	4.83	5	6.24	5.37	1	0	0	0
2076673555	3	0	40	1	69	0	0	0	0	1	1	1	0	0	0	0	0	0	0	0	0	0	1	1	24	45	142.7	720	87	136.39	4.09	14.06	135	57.6	5.43	63	418	0.9	135.1	8.7	187	5.18	49	15.5	10.09	0	0	0	1
1951236924	1	0	22	0	74	0	0	0	0	0	0	0	0	0	0	0	0	0	0	0	0	0	0	0	13	22	14.4	320	14.9	307.92	3.77	4.85	150		5.4	372	394	11.4	137	10	172	4.78		25.3	23.49	1	1	1	0
609299377	1	0	12	1	68	0	0	0	0	0	0	1	0	0	0	0	0	0	0	0	0	0	0	0	21	64	9.59	675	56.6	233	3.97	7.57	152	33.3	6	90	268	0.79	142	2.32	206	5.25	13	5.09	3.5	1	0	1	1
1559320289	1	0	22	1	85	0	0	0	0	0	0	0	1	0	0	0	1	0	0	0	0	0	0	0	14.09	21	2.74	355	32.5	71.71	6.58	6.61	142	6.04	6.44	128.99	190.35	1.13	140.39	4.76	210	4.25	7	9.3	6.23	0	0	1	1
934467650	1	0	7	1	72	0	0	0	0	0	0	1	0	0	0	0	0	0	0	0	0	0	0	0	16	18	43.7	1200	65.5	501		4.98	107	4.1	4.4	78	230	1.73	141	3.44	470	3.75	2	5.21	5.87	0	0	0	1
1459348157	1	0	65	0	60	0	0	0	0	1	0	1	0	0	0	0	0	1	0	0	1	0	1	0	29	68	98.5	1800	91	4335.27	5.59	11.95	112	34.2	3.76	81	893	0.5	135	5.5	129	3.45	107	8.1	6.32	0	0	0	1
1989213834	2	1	32	0	61	0	0	0	0	1	0	1	0	0	0	0	0	1	0	0	1	0	1	1	29	37	162.7	695	41	1611	7.13	21.69	134	71.2	5.7	155	385	0.98	141	4.33	202	4.55	37	14.65	5.56	0	0	0	1
971782261	3	0	13	1	88	0	0	0	0	0	0	1	0	0	0	0	1	0	0	0	0	0	0	0	50	97	95.3	420	87	957.04	3.58	8.98	124	12	3.9	44		1.1	127	5	186	4.61	13	6.9	6.51	1	0	1	1
406910377	1	0	17	0	92	0	0	0	0	0	0	0	0	0	0	0	0	0	0	0	0	0	0	0	9	24	125.5	2880	62	452	5.1	19.05	125	19.9	5.4	92	341	0.85	138	3.83	143	4.02	85	6.86	4.99	1	1	0	0
41078556	1	0	12	1	74	0	0	0	0	1	0	0	1	0	0	0	0	0	0	0	0	0	0	0	30	28	1.99	280	71	228.86	4.21	5.51	138	7.98	3.8	72	205	1.29	141	2.13	149	4.59	3	4.7	3.88	0	0	0	1
70747464	2	1	17	1	81	0	0	0	0	0	0	1	0	0	0	0	1	0	0	0	0	0	0	0	27.33	47.28	22.61	435	59.2	686.2	4.74	5.74	179	39.32	4.35	80.49	416.93	1.27	138.39	1.63	151	5.56	20.22	8.5	3.32	1	0	0	1
288777065	1	0	11	1	79	0	0	0	0	0	0	1	0	0	0	1	0	0	0	0	0	0	0	0	96	61	18.61	7210	72.3	228	3.6	16.03	139	14.8	4.3	69	375	0.76	146	7.58	331	4.59	839	3.27	8.97	1	0	0	1
1220752854	1	0	10	0	60	0	0	0	0	0	0	0	0	0	0	0	0	0	0	0	0	0	0	0	17	14	83.1		14.9		6.51	5.55	93		6.2	554		1.4	137	8.5	358	3.29		33.5	10.83	0	0	0	0
288658665	1	0	17	0	62	0	0	0	0	0	0	0	0	0	0	0	0	0	0	0	0	0	0	0	35	94	79.8	590	66.8	2080	4.87	5.81	161	99.3	4.6	103	528	0.87	145	2.79	122	5.37	11.6	9.11	3.86	1	1	1	0
237675562	2	1	29	0	69	0	0	0	0	0	1	1	0	0	0	0	0	0	0	0	1	0	1	1	16	79	155.3		30	900.77	7.15	5.91	143	7.52	3.81	193	938	0.3	136.1	13.8	148	4.67	28	28.1	14.44	0	0	0	1
1995807206	1	0	19	0	34	0	0	0	0	0	0	0	0	0	0	1	0	0	0	0	0	0	0	1	96	67	211.7	25000	114.4	1211	4.18	6.31	129	13	3.5	74	700	0.91	145	13.4	217	4.47	83.1	7.09	14.91	1	1	0	0
1906025015	1	0	8	0	54	0	0	0	0	0	0	0	0	0	0	0	0	0	0	0	0	0	0	0	16	17	113.3	405	106.2	1070	6.94	6.91	155	19.1	4.1	63	253	1.6	144	6.17	122	5.58	6	4.02	8.13	0	0	0	0
2006654509	1	0	4	0	50	0	0	0	0	0	0	0	0	0	0	0	0	0	0	0	0	0	0	0	152	87	33.3	630	102.8	2364	5.5	6.03	155	53.6	4.3	73	464	0.84	142	6.01	280	5.34	5.9	6.24	7.26	1	0	0	0
1526110268	1	0	10	1	37	0	0	0	0	0	0	0	0	0	0	0	0	0	0	0	0	0	0	0	90	87	73.8	180	102.4	752	7.56	8.91	157	26.1	3.6	66	287	1.94	141	4.97	267	5.3	3.7	2.65	7.34	1	0	0	0
486327145	1	0	10	1	69	0	0	0	0	0	0	1	0	0	0	0	0	0	0	0	0	0	0	0	24	29	23.6	995	86.5	139	3.88	5.51	132		3.8	63	337	1.66	133	2.88	232	5.12	13	2.47	5.22	1	0	1	1
2011703349	1	0	10	1	82	0	0	0	0	0	0	0	0	0	0	0	0	0	0	0	0	0	0	0	621	754	124.8	6335	75	3034.36		8.84	132	72.6	3.6	66	1023	0.8	141	7.1	306	4.53		4	8.44	1	1	0	0
1838458865	1	0	5	1	56	0	0	0	0	0	0	0	0	0	0	0	0	0	0	0	0	0	0	0	9	17	138.7	430	98	255.6		5.61	129	21	4.1	59	257	0.6	136	3.9	171	4.3	2	4.27	4.99	1	0	1	0
2022225858	1	0	7	0	59	0	0	0	1	0	0	1	0	0	0	0	1	0	0	0	0	0	0	0	66	84	116.2	880	69	2145	7.76	6.24	142	82.9	3.8	102	659	1.62	145	10.37	203	4.55	64	5.72	12.33	1	0	1	1
540078592	3	0	20	0	78	0	0	0	0	1	0	0	0	0	0	1	0	0	0	0	0	0	0	0	13	29	130.5	1010	71	3185.62	4.62	8.81	135	29.5	4.4	89		0.8	154	7.3	102	3.85	222	9	8.66	1	1	1	1
643950857	1	0	9	0	47	0	1	0	0	0	0	0	0	0	0	0	0	0	0	0	0	0	0	0	20	38	43.3	715	102	1209.98	4.41	3.56	90	24.5	4.9	78	309	0.6	136	7.3	25	2.75	14	4.2	9.41	0	0	1	1
411191707	1	0	8	1	51	0	0	0	0	0	0	0	0	0	0	0	0	0	0	0	0	0	0	0	24	40	144.3	260	98.2	91	6.81	6.45	106	89.5	3.8	63	369	0.85	138	5.21	311	4.37	10	2.76	6.48	1	0	0	0
255785022	1	0	6	0	66	0	0	0	0	0	0	0	0	0	0	0	0	0	0	0	0	0	0	0	35	45	20.7	395	93.5	1959	5.83	5.76	121	49.1	4.3	70	313	0.86	133	2.55	252	3.78	454	4.03	3.73	1	0	1	0
1843313843	1	0	8	0	33	0	0	0	0	0	0	0	0	0	0	0	0	0	0	0	0	0	0	0	58	42	13.7	435	69.5	235	4.27	4.69	177	26.3	4.1	118	323	0.76	138	1.62	171	5.68	26	3.9	2.63	1	0	0	0
1030888194	2	1	5	0	78	0	0	0	0	1	0	1	0	0	0	0	0	1	0	0	0	0	1	1	27	67	51.4	5630	7	2610	5.19	6.8	122	70.8	5.9	607	881	0.35	146	4.19	36	3.97	294	59.56	4.71	1	1	0	1
706813043	1	0	9	0	62	0	0	0	0	0	0	0	0	0	0	0	0	0	0	0	0	0	0	0	18.3	18.08	90.01	700	91	434.88	6.94	6.2	137	23.4	4.43	79.41	193.86	1.01	141.12	5.89	328	4.42	2	5.6	7.92	0	0	0	0
601912003	1	0	8	1	27	0	0	0	0	0	0	0	0	0	0	0	0	0	0	0	0	0	0	0	197	153	70.2	325	116.2	87	6.21	5.05	147	16.3	4	63	441	1.44	145	2.89	195	5.69	11	4.02	4.67	1	0	0	0
734664897	1	0	10	0	24	0	0	0	0	0	0	0	0	0	0	0	0	0	0	0	0	0	0	0	40	79	210.4		107	183.44		3.22	75	86.8	4.6	87	317	2.6	135	4.7	87	3.62	12	10	8.23	0	0	0	0
521825243	1	0	5	0	32	0	0	0	0	0	0	0	0	0	0	0	0	0	0	0	0	0	0	0	32.92	18.17	30.86	200	100.7	351.9	4.05	7.49	171	24.82	4.53	87.32	203.81	0.41	149.63	11.44	270	5.52	5.194	6.48	13.21	0	0	0	0
396583084	1	0	80	0	50	0	0	0	0	0	0	0	0	0	0	0	0	0	0	0	1	1	0	0	16	44	105.9	1270	23	743.86	6.03	8.1	131	4.9	5.4	270	326	2.2	131	3.6	217	4.59	19	14.9	6.75	1	0	0	1
417501581	1	0	10	0	51	0	0	0	0	0	0	0	0	0	0	0	0	0	0	0	0	0	0	0	27		86.1	440	81.6	459		5.7	148	4.64	3.7	93	334	1.01	144	3.98	140	4.71		5.07	5.42	1	0	1	0
654077317	2	1	39	1	61	0	0	0	0	1	1	1	0	0	0	0	0	0	0	0	0	0	1	1	30	40	190.5	405	112.8	294	6.26	6.39	127	20.9	3.85	35	400	0.51	137.9	2.99	186	4.15	14	3.23	3.8	1	1	1	1
428288999	1	0	12	1	54	0	0	0	0	0	0	0	0	0	0	0	0	0	0	0	0	0	0	0	68.21	44.05	16.31	145		470.1	4.57	5.64	143	22.35	4	56.09	229.22	1.29	144.38	2.74	157	4.77	13	2.76	4.39	1	0	0	0
1317477566	2	1	1	0	87	0	0	0	0	0	0	1	0	0	0	0	0	0	0	0	1	0	0	0	39	295	126.6		14.9		1.65	2.66	92		6.3	468	471	0.1	140	6.5	22	2.95		41.2	6.68	0	0	0	1
1767447402	3	0	28	1	71	0	0	0	0	0	0	1	0	0	0	0	0	0	0	0	0	0	0	0	31	78	226.4	1255	69	447.51	6.32	5.92	117	92.1	3.19	75	495	0.9	138.6	9.5	398	4.4	20	5.6	11.32	1	1	1	1
765221290	1	0	5	0	54	0	0	0	0	0	0	0	0	0	0	0	0	0	0	0	0	0	0	0	30	24	59.6	210	39.4	532	5.9	8.12	144	4.63	4.3	167	245	1.57	139	4.51	234	4.79	3	8.5	6.65	1	0	0	0
631134850	1	0	18	0	79	0	0	0	0	0	0	1	0	0	0	0	1	0	0	0	0	0	0	0	7	13	6.6	395	6.2	482	4.51	4.66	132	12.6	4.8	666	149	1.19	139	3.64	444	4.68	42	25.27	5.6	0	1	0	1
73430055	1	0	7	1	49	0	0	0	0	0	0	1	0	0	0	0	0	0	0	1	0	0	0	0	135	89	52.9	375	109.1	274	5.39	4.9	129	31.3	3.8	50	443	1.07	138	3.09	222	4.37	5	3.46	4.52	1	0	0	1
1660023995	1	0	11	0	57	0	0	0	0	0	0	1	0	0	0	0	0	0	0	0	0	0	0	0	37	55	156.3	440	97.4	1204	4.87	6.64	134	61.4	4.3	74	426	0.8	140	5.22	170	4.47	9.9	2.66	6.34	1	0	0	1
1688606115	3	0	14	0	82	0	0	0	0	1	0	1	1	0	0	0	0	0	1	0	1	0	0	0	13	22	64.8		64	29.45		5.78	91	19.4	3.3	95	164	1.1	144	3.5	187	3.5		5.3	5.18	1	1	0	1
355523305	3	0	53	0	52	0	0	0	0	0	0	1	0	0	0	0	0	0	0	0	0	0	1	0	94	226	249.4	4795	91	1836.75	6.22	5.93	99	33.7	3.7	66	875	0.7	142.1	7.8	159	3.39	365	7	9.33	0	0	0	1
1220584949	1	0	16	0	49	0	0	0	0	0	0	0	0	0	0	0	0	0	0	0	0	0	0	0	28	32	38	400	80.7	631	5.58	4.8	154	48.5	3.6	95	293	1.71	145	2.29	116	4.91		5.52	4.22	1	0	0	0
1732155603	1	0	40	1	48	0	0	0	0	0	0	0	0	0	0	0	0	0	0	0	0	0	0	1	36	26	60.7	555	100.3	376	7.23	5.62	145	56.6	4.5	63	343	0.64	145	6.11	278	5.16		5.31	7	0	0	0	0
549289978	1	0	18	1	53	0	0	0	0	0	0	0	0	0	0	0	0	0	0	0	0	0	0	0	5.9	20	118.7	2575	95	70.87	7.23	6.38	60	715	4.1	64	233	0.2	139	10.6	305	2.81		3.2	11.24	1	1	0	0
359152499	1	0	4	0	35	0	0	0	0	0	0	0	0	0	0	0	0	0	0	0	0	0	0	0	84	44	169.2	275	123.9	1455	7.22	5.19	135	26.8	4.4	60	397	1.41	145	3.71	241	4.31	3	4.45	5.8	1	0	0	0
918566304	3	0	1	0	90	0	0	0	0	0	0	1	0	0	0	1	1	0	0	0	0	0	0	0	69	392	144.1	3245	31	679.86	6.76	8.32	162	121	3.8	167	574	0.4	142	8.2	146	5.64	123	22.9	9.16	1	0	0	1
1148587774	1	0	94	0	69	0	0	0	0	0	0	1	0	0	0	0	0	0	0	0	1	0	1	1	29.92	25.11	39.77	455	36.4	329.5	3.64	5.93	153	18.91	3.81	163.51	202.02	0.95	145.11	4.66	112	4.9	16.13	9.78	6.21	1	0	1	1
516128145	1	0	15	1	48	0	0	0	0	0	0	0	0	0	0	0	0	0	0	0	0	0	0	0	35.89	38.94	32.82	135	95.3	149.3	4.46	6.23	144	7.86	3.95	65.74	243.68	1.43	147.94	3.43	169	4.51	4.726	2.21	5.26	1	0	0	0
197575669	1	0	13	1	63	0	0	0	0	1	0	1	0	0	0	0	0	0	0	0	0	0	0	0	47	50	51.6		52	873.54	6.05	11.84	146	22.3	3.3	99	324	0.8	131	4.7	219	4.8	5	13.8	6.12	1	1	1	1
1756673119	1	0	188	0	42	0	0	0	0	0	0	0	0	0	0	0	0	0	0	0	0	0	0	0	5.9	26	143.7	2130	67	997.15		4.9	72		4	116		0.9	130	10.2	715	2.55			12	0	0	0	0
1684216764	1	0	12	1	69	0	0	0	0	0	0	1	0	0	0	0	0	0	0	0	0	0	0	0	110	123	136.6	640	69	340	6.36	4.81	125	67.6	4.6	76	505	1.49	139	5.99	360	4.26	10	5.9	8.43	1	0	0	1
1633672484	1	0	8	1	57	0	0	0	0	0	0	1	0	0	0	0	0	0	0	0	0	0	0	0	71	51	113.4	1530	100	1345	6.69	6	143	20.2	4.1	55	431	2.9	149	3.69	269	4.59	206	4.98	7	1	0	1	1
445612685	1	0	10	0	63	0	0	0	0	1	0	1	0	0	0	0	0	0	0	0	0	0	0	0	26	31	78.5	135	94.4	445	7.61	5.13	141	74.9	3.6	72	244	0.97	140	4.66	300	4.8	4	3.57	6.04	1	0	0	1
664613400	2	1	0	1	80	0	0	0	0	0	0	1	1	0	0	0	1	1	0	0	0	0	1	1	29	76	376.6	83835	25	4645.81		15.01	150	134	3.72	163		0.6	138.2	12.7	160	5.09	432	16.8	13.73	0	0	0	1
1511648897	1	0	14	1	64	0	0	0	1	0	1	1	0	0	0	0	1	0	0	0	0	0	0	0	31	32	122.6	415	43.3	567	5.63	9.22	113	75.7	3.8	115	360	0.31	145	2.98	102	3.27	27		3.39	1	0	1	1
589437436	3	0	40	1	91	0	0	0	0	1	0	1	0	0	0	0	0	1	0	0	1	0	0	0	12	17	24.8	3225	2.9	412		5.52	111	12	5.2	932	243	1.71	145	3.32	135	3.89	108	27.36	5.79	0	0	0	1
1641466302	1	0	12	1	45	0	0	0	0	0	0	0	0	0	0	0	0	0	0	0	0	0	0	1	13	58	264.1	1390	100.5	821		7.01	131	11	3.66	64	760	0.32	133.2	7.37	299	4.23		3.32	7.88	1	0	1	0
1377431881	1	0	9	0	76	0	0	0	0	0	0	1	0	0	0	0	0	0	0	0	0	0	0	0	40	38	124.2	985	33.8	1986	6.81	10.38	146	40.3	3.9	167	320	1.2	144	4.15	151	4.75	20	19.61	5.67	1	0	1	1
1626462655	1	0	11	1	63	0	0	0	0	0	0	1	0	0	0	0	0	0	0	0	0	0	0	0	9.9	21.47	13.31	170	44.7	262.46	4.42	5.67	142	11.4	4.85	112.66	254.04	1.19	144.1	3.82	169	4.56	4	7.83	5.51	0	0	0	1
429321308	1	0	13	1	48	0	0	0	0	0	0	0	0	0	0	0	0	0	0	0	0	0	0	0	16.99	20.93	21.09	175	88.9	22.19	4.61	4.69	110	18.4	3.56	69.61	208.15	1.28	131.33	3.49	204	4.22	10	3	5.1	0	0	0	0
1178577523	1	0	13	0	67	0	0	0	0	0	0	1	1	0	1	0	0	0	1	0	0	0	0	0	20	17	4.43	735	67	273.4		9.2	164		3.9	100	209	1	141	4.4	113	5.27	18	9.1	5.84	1	0	0	1
1484144758	2	1	56	0	76	0	0	0	0	0	0	1	1	0	1	0	0	1	0	0	0	0	0	1	47	31	0.52	690	85	1291.58	3.88	4.82	150	37.9	5.2	75	318	1.5	139	3.8	255	5	9	7.8	6.22	1	1	0	1
557886840	1	0	19	1	68	0	0	0	0	0	0	0	0	0	0	0	0	0	0	0	0	0	0	0	46.21	57	11.83	385	91	1250.73	7.66	6.14	133	37.6	4.34	69.75	383	1.21	141.63	2.11	180	4.28	12	3.8	4	0	0	0	0
1527302360	1	0	14	1	65	0	0	0	0	0	0	0	0	0	0	0	0	0	0	0	0	0	0	0	22	25	202.7	255	81	207.5	5.18	7.02	120	5.9	3.6	68	194	0.5	136	7.2	204	3.8	0	4.3	8.59	0	1	0	0
1173634750	1	0	35	0	65	0	0	0	1	0	1	0	0	0	0	0	0	0	0	0	0	0	0	1	26	57	61.9	345	75	281	3.6	6.64	155	48.7	4	92	328	0.53	142	0.62	155	4.91	103	5.29	1.72	1	1	1	0
2076930071	2	1	1	0	80	0	0	0	0	0	0	0	0	0	0	0	0	0	0	0	0	0	1	0	54	104	146.3	3245	39		5.59	13.21	110		4	144		1.4	137	9.8	192	4.08	462	17.5	11.61	0	0	0	0
402421213	1	0	10	0	47	0	0	0	0	0	0	1	0	0	0	0	0	0	0	0	0	0	0	0	51	72	33.8	1370	54.5	2610		8.19	180		3.9	133	635	1.03	143	13.28	234	5.98			14.98	1	0	1	1
70563699	3	0	13	1	86	0	0	0	0	1	0	0	0	0	0	0	1	0	0	0	0	0	0	0	22	29	78.5	520	29	546.63	4.89	4.78	137	67.8	4	141	228	1.5	117	13.2	216	4.27	55	17.2	17.67	0	0	0	1
287827006	1	0	2	0	35	0	0	0	0	0	0	0	0	0	0	0	0	0	0	0	0	0	0	0	13.08	19	0.77	80	80	145.17	3.97	4.63	147	3.78	4.27	103.78	162.63	1.92	139.15	4.12	95	5.13	2	5.07	6.69	0	0	0	0
977622443	1	0	15	0	42	0	0	0	0	0	0	0	0	0	0	0	0	0	0	0	0	0	0	0	82	63	37.5	390	68.7	660.2	4.59	5.67	146	24.5	4.9	113	292	1.19	143	3.3	139	4.74		5.25	4.72	1	1	0	0
353998132	1	0	12	0	61	0	0	0	0	0	0	0	0	0	0	0	0	0	0	0	0	0	0	0	25	20	27.87	180	97.5	461	6.16	5.36	147	31.1	4	68.8	178	0.68	145	5.34	237	5.03	8		6.46	1	0	1	0
1858187041	1	0	13	1	52	0	0	0	0	0	0	0	0	0	0	0	0	0	0	0	0	0	0	0	10.57	19.7	50.5	290	100.2	163.7	4.79	6.29	146	52.15	3.97	60.79	222.88	1.06	143.85	4.14	120	4.57	8.393	3.14	5.67	1	0	0	0
2092250301	1	0	10	0	45	0	0	0	0	0	0	1	0	0	0	0	0	0	0	0	0	0	0	0	36.38	46.75	45.28	205	83.9	104.27	4.45	4.93	130	26.2	4.06	94.19	293.1	1.23	139.97	2.08	143	4.68	5	4.67	3.5	0	1	0	1
799402071	1	0	20	0	61	0	0	0	0	0	0	0	0	0	0	0	0	0	0	0	0	0	0	0	33.67	30.34	44.25	950	86.5	203.26		6.38	147	14.3	4.84	83.67	247.01	1.35	144.48	5.41	295	4.51		8.97	7.32	0	0	0	0
287179845	1	0	7	1	48	0	0	0	0	0	0	0	0	0	0	0	0	0	0	0	0	0	0	0	18	19	4.2	335	107.8	155	4.08	5.37	119	6.81	4	53	260	0.86	144	2.84	233	3.96	3	1.63	3.94	0	0	0	0
668916566	1	0	13	1	70	0	0	0	1	0	0	1	0	0	0	0	0	0	0	0	0	0	0	0	12	24	46.52	280	62.5	674.58	5.57	5.69	105	19.2	3.57	81.96	212	1.8	134.21	5.3	156	3.68	18	8.4	7.62	0	1	0	1
276130548	1	0	5	1	70	0	0	0	0	0	0	1	0	0	0	0	0	0	0	0	0	0	0	0	2	4	5.2	725	70.7	231	4.25	6.41	128		4.6	74	182	1.08	132	5.46	264	4.4	10	3.78	6.86	0	0	0	1
156516542	1	0	11	0	71	0	0	0	0	1	0	1	0	0	0	0	0	0	0	0	0	0	0	0	21	23	38.15		96.2	140	6.11		121	35.9	4.4	60	214	1.27	139	3.76	307	3.98	4		5.54	1	0	1	1
70763899	1	0	34	0	61	0	0	0	1	0	0	1	0	0	0	0	0	0	0	0	0	0	0	1	94	119	296.9	1920	81.4	2610	5.35	8.43	127	363	4.3	88	506	0.92	142	3.54	185	3.65	18	9.5	4.71	1	1	1	1
1537187222	2	1	7	1	75	0	0	0	0	0	0	1	0	0	0	0	0	0	0	0	0	0	0	0	6	21	63.6	6655	64	746.8	6	6.11	100		3.5	78	318	0.9	149	5.4	195	3.06		10.2	6.98	1	0	1	1
335646956	1	0	13	1	67	0	0	0	0	0	0	1	0	0	0	0	0	0	0	0	0	0	0	0	27	27	59.4	1035	91.6	384	4.92	7.1	161	30.5	3.7	58	306	0.66	144	4.28	215	4.8	9		5.33	1	0	1	1
916384137	3	0	9	1	84	0	0	0	0	0	0	0	0	0	0	0	1	0	0	0	0	0	0	0			14.5		34		4.74	7.18	94		4.2	125		1.1	144	5.1	228	2.99	461		7.17	0	0	0	1
1345789296	1	0	20	0	68	0	0	0	0	0	0	1	0	0	0	0	0	0	0	0	1	0	0	0	17.03	15.08	57.18	620	5.1	364.3	5.55	5.67	143	22.54	5.08	1036.21	149.91	0.66	141.02	5.66	66	4.44	13.67	25.33	6.8	0	0	0	1
711656995	2	1	17	0	61	0	0	0	0	0	0	0	0	0	0	0	0	0	0	0	0	0	0	1	120	216	303.9	2355	96	872.15	2.7		183	175	4.6	71	596	0.4	136	8.6	125	5.76		8.1	9.78	1	1	0	0
1238764833	1	0	12	1	58	0	0	0	0	0	0	0	0	0	0	0	0	0	0	0	0	0	0	0	50	60	178.5	360	78.2	588	4.78	5.6	141	82.6	4.6	73	532	1.14	144	6.2	254	4.56	11	5.28	7.62	1	0	0	0
305714975	1	0	13	0	71	0	0	0	0	0	0	1	0	0	0	0	0	0	0	0	0	0	0	0	36	30	0.98	1435	40	261	4.2	9.23	150	13.5	4	149	262	1.2	141	8.5	318	4.84	91	6.1	10.42	1	0	0	1
1655792392	1	0	16	1	72	0	0	0	0	0	0	1	0	0	0	0	0	0	0	0	0	0	0	0	36	64	169.6	410	57	536.16	5.71	4.35	143	52.4	4.2	87	422	0.6	131	5	152	4.82	96	5.9	5.7	0	0	0	1
135932639	1	0	29	0	70	0	0	0	0	0	0	1	0	0	0	0	0	0	0	0	0	0	0	1	20	29	189.8	510	89.9	405	6.76	6.85	140	57.3	4.5	72	241	0.55	134	9.01	258	4.6	6.8	6.04	10.26	1	1	1	1
1291757316	3	0	8	1	73	0	0	0	0	0	0	1	0	1	0	0	1	0	0	0	0	0	0	0	15	39	25.7	435	70	108.43	6.08	5.53	135	18.6	3.8	73	211	1	139	3.8	212	4.3	422	6.6	5.16	0	0	0	1
550412482	1	0	17	0	64	0	0	0	0	0	0	0	0	0	0	0	0	0	0	0	0	0	0	1	96	123	87.8	25000	79.7	2610	4.79	9.95	119	126	3.78	88	675	0.76	137.1	7.62	43	3.9	107	6.85	8.81	1	0	0	0
1233324099	1	0	12	0	59	0	0	0	0	0	0	1	1	0	0	0	0	0	0	0	0	0	0	0	69.61	62.99	39.75	570	99.1	756.96	5.9	6.27	136	34.2	4.15	68.41	359	0.57	138.49	3.32	129	4.76	7	3.49	4.22	0	1	0	1
1141066107	1	0	7	0	64	0	0	0	0	0	0	1	0	0	0	0	0	0	0	0	1	0	0	0	29	51	103.9	865	61	802.7	5.83	5.45	171	55.9	3.6	110	527	1.3	137	3.4	142	5.57	92	5.4	5.35	1	0	0	1
1563428468	2	1	30	0	90	0	0	0	0	0	0	1	0	0	0	0	1	1	0	0	1	0	0	0	30	32	105	435	25.5	409	5.35	6.58	117	125	4.4	194	343	0.26	144	4.07	141	3.62	21.6	22.69	4.67	1	1	0	1
694618742	1	0	4	0	64	0	0	0	0	0	0	0	0	0	0	0	0	0	0	0	0	0	0	0	22	55	7.66	2350	73	60.2			167	4.31	4.23	95	351	1.1	140.3	13.6	275	5.51	23	10.7	15.42	0	0	0	0
1618285893	1	0	13	0	36	0	0	0	0	0	0	0	0	0	0	0	0	0	0	0	0	1	0	0	9	18	15.5	145	53	195.32	5.19	5.08	152	19.9	4.5	145	266	0.8	137	3.1	142	5.28	7	7.1	4.4	0	0	0	0
790237829	1	0	12	0	74	0	0	0	0	1	0	0	0	0	0	0	0	0	0	1	0	0	0	0	9	22	149.6	1300	95	636.4	8.38	13.95	148	27.8	5.1	58	315	0.6	139	5.5	266	4.81	11	2.8	6.96	1	0	0	1
608024338	1	0	25	0	60	0	0	0	0	0	0	1	0	0	0	0	0	0	0	0	0	0	1	0	29	26	196.7	315	94	3463	6.81	5.53	149	29.9	5	76	451	0.47	144	11.92	341	4.46		9.4	12.61	0	0	0	1
394553587	1	0	14	1	68	0	0	0	0	0	0	0	0	0	0	0	0	0	0	0	0	0	0	0	18.77	25.66	12.94					5.19	123		4.36	70.39	222.15	1.78	144.2	2.69	213	4.54		4.55	5.43	0	0	0	0
906405173	1	0	18	1	82	0	0	0	0	1	0	1	0	0	0	0	0	1	0	1	0	0	0	0	12	24	207.5	570	28.4	77	6.84	7.97	102	56.6	4.4	147	308	0.84	146	5.81	203	3.5	16	15.9	6.8	1	1	0	1
18325667	1	0	28	1	66	0	0	0	0	0	0	0	0	0	0	0	0	0	0	0	0	0	0	1	91	43	28.1	280	105	482.89	7.07	3.52	137	10.9	3.59	39	437	0.2	132.3	15.9	233	4.89		6.1	16.45	1	0	0	1
1904799782	1	0	13	0	49	0	0	0	0	1	0	1	0	0	0	0	0	0	1	0	0	0	0	0	34	32	80		104		5.52		138		4.3	72	167	2	134	6.6	203	4.34		4.5	9.6	0	0	0	1
1657282893	1	0	16	1	69	0	0	0	0	1	0	1	0	0	0	0	0	0	0	0	1	0	0	0	15	23	131.9	5000	4.3	108		5.9	74	8.14	6	753	358	0.56	142	6.41	211	2.64	92	30.54	7.33	1	1	0	1
1777372201	2	1	3	0	75	0	0	0	0	1	0	1	0	0	0	0	0	1	0	0	0	0	0	1	20	24	82.3	1370	14.9	166.6	3		94	28.9	7.2	544	265	0.7	136	11	165	4	672	27.3	12.15	0	1	0	1
714359941	1	0	18	0	55	0	0	0	0	0	0	1	0	0	0	0	0	0	0	0	0	0	0	0	59	43	122	485	72	1034.34		5.5	123	78	4.4	101	322	1.6	133	5.7	281	3.89		5.4	8.63	0	1	0	1
704688144	1	0	8	0	36	0	0	0	0	0	0	0	0	0	0	0	0	0	0	0	0	0	0	0	38	30	17.2	300	95.7	595	3.85	6.21	150	8.3	3.9	89	213	0.94	144	3.56	195	5.06	10	3.19	4.98	1	0	1	0
1590038630	1	0	7	1	57	0	0	0	0	0	0	0	0	0	0	0	0	0	0	0	0	0	0	0	19.7	20.15	19.49		79.1				143		3.71	72.73		1.58	143.38	1.52	171	4.8		4.03	3.51	0	0	0	0
1390606170	1	0	11	0	57	0	0	0	1	0	0	0	0	0	0	0	0	0	0	0	0	0	0	0	29	21	76.6	255	86	240		9.74	157	46.2	4.5	86	216	0.6	140	3.28	125	5.34	5	4.01	4.15	1	0	0	0
1140872564	1	0	8	0	58	0	0	0	0	0	0	0	0	0	0	0	0	0	0	0	0	0	0	0	50	57	46.9	645	101.3	954	9.02	5.99	150	32.7	4.2	59	535	1.13	145	7.92	229	4.93	17	6.27	9.78	1	0	1	0
1513910814	1	0	29	0	62	0	0	0	0	1	0	1	0	0	0	0	0	0	0	0	0	0	0	0	100	55	30.4	565	94	595		5.85	155	24.5	4.9	74	232	0.74	143	3.68	171	4.79	2	4.41	4.77	1	1	0	1
583556736	1	0	3	1	36	0	0	0	0	0	0	0	0	0	0	0	0	0	0	0	0	0	0	0			16.6		115			4.44	114			56		1.7		6.4	255	3.92		2.1	8.82	0	0	0	0
76585933	1	0	6	1	22	0	0	0	0	0	0	0	0	0	0	0	0	0	0	0	0	0	0	0	14	18.54	1.97		123.9			4.12	143		4.22	60.53	172.78	2.55	143.38	2.39	211	5.02			5.62	0	0	0	0
1300600009	1	0	14	1	49	0	1	0	0	0	0	1	0	0	0	0	0	0	0	0	0	0	0	0	19.44	18.21	15.43	265	87.2	108.24	4.29	5.24	142	10.4	4.35	70.33	268.3	2.27	139.46	5.96	263	4.49	1	4.1	8.93	0	0	0	1
325153507	1	0	5	1	31	0	0	0	0	0	0	0	0	0	0	0	0	0	0	0	0	0	0	0	12.34	15.12	29.07		120	61.75		5.61	122		3.89	55.03		1.57	140.49	2.37	207	4.15		3.12	4.68	0	0	0	0
798697242	3	0	14	0	42	0	0	0	0	0	0	0	0	0	0	0	0	0	0	0	0	0	0	0	5.9	18	101.4	635	123	676.03	2.8	4.38	113	367	3.38	54	119	0.6	130.1	8.4	78	3.72		8.4	9.79	1	0	1	0
1188642102	1	0	4	1	34	0	0	0	0	0	0	0	0	0	0	0	0	0	0	0	0	0	0	0	5.9	18	1.49	1315			4.02		113				230	1.9		8.4	40	3.9			10.89	0	0	0	0
1997768329	1	0	4	0	19	0	0	0	0	0	0	0	0	0	0	0	0	0	0	0	0	0	0	0	369	209	11.7	450	130.1	382	4.62	6.27	149	7.8	4.4	70	467	4.69	141	2.99	203	4.95	3	2.16	8.43	0	0	0	0
143286428	1	0	4	1	31	0	0	0	0	0	0	0	0	0	0	0	0	0	0	0	0	0	0	0			2.02				4.92		119					2.5		8	259	4.17			11.62	0	0	0	0
1025958842	1	0	13	1	58	0	0	0	0	0	0	0	0	0	0	0	0	0	0	0	0	0	0	0	62	48	7.2	520	82.3	339	5.62	5.77	141	23.2	4.1	70	339	1.56	138	3.64	238	4.87	4	3.65	5.64	1	0	0	0
838551847	1	0	13	1	58	0	0	0	0	0	0	1	0	0	0	0	0	0	0	0	0	0	0	0	28	148	130.5	315	83.8	403	5.42	7.39	147	11.7	3.5	69	315	1.4	140	5.21	273	4.84	8.2	5.51	6.92	1	0	1	1
1845274620	1	0	15	0	24	0	0	0	0	0	0	0	0	0	0	0	0	0	0	0	0	0	0	0	49.16	41.32	10.09	210	87.6	473.1	3.93	6.54	149	4.668	3.96	102.66	358.57	2.2	147.94	3.81	196	5.15	6.24	3.8	6.45	1	0	1	0
1186936992	1	0	11	0	69	0	0	0	0	1	0	0	0	0	0	0	0	0	0	0	0	0	0	0	53	30	169.3	1390	87.6	606	9.36	7.29	140	38.9	5	78	363	2.32	144	11.9	1127	4.55	7	8.7	15.92	1	1	0	1
1733037886	1	0	13	1	73	0	0	0	0	0	0	0	0	0	0	0	0	0	0	0	0	0	0	0	51.85	53.88	28	475	67.1	741.2	6.26	5.74	138	37.33	4.47	75.99	374.9	1.69	144.48	2.97	207	4.64	6	4.12	5.3	1	0	0	0
1453981407	1	0	11	1	49	0	0	0	0	0	0	1	0	0	0	0	0	0	0	0	1	0	0	0	24	31	112.8	300	14.2	345	5.27	6.93	94	112	3.4	315	463	0.25	143	2.62	214	2.61	13.5	18.83	2.96	1	0	1	1
1342972066	1	0	11	1	44	0	0	0	0	0	0	0	0	0	0	0	0	0	0	0	0	0	0	0	27.65	21.15	7.36	220	91	143.14	3.44	5.57	140	2.1	4.09	57.75	193	0.68	143.33	4.94	237	4.5	2	3.35	6.17	0	0	0	0
1334519125	1	0	8	0	44	0	0	0	0	0	0	0	0	0	0	0	0	0	0	0	0	0	0	0	82.27	39.94	2.74	180	99.5	456.33		5.04	172	3.21	4.96	82.27	170.88	1.75	149.63	4.56	174	5.75	3	6.47	7.1	0	0	0	0
2078985443	1	0	11	1	60	0	0	0	0	0	0	0	0	0	0	0	0	0	0	0	0	0	0	0	70	56	81.4	655	99	424.33	5.8	5.8	122	29.1	4.2	53	340	0.9	150	3.5	159	3.94	7	5.7	4.69	1	0	1	0
280256166	1	0	6	0	54	0	0	0	0	0	0	1	0	0	0	0	0	0	0	0	0	0	0	0	52	46	104.6	315	97.8	466	7.43	6.35	159	40.1	4.6	77	283	1.4	141	3.68	169	5.77	2	4.94	5.63	1	0	0	1
1636201287	1	0	7	0	56	0	0	0	1	0	0	1	0	0	0	0	0	0	0	0	0	0	0	0	28	35	84.7	945	97.5	785	6.88	6.65	141	42.2	3.7	75	410	1.01	133	2.97	235	4.95	27.6		4.27	1	0	1	1
1734102968	3	0	18	0	84	0	0	0	0	0	0	1	0	0	0	0	1	1	0	0	0	0	0	0	24	37	14.8	7220	20.6	1508		6.79	137		5	240	351	0.58	140	3.99	100	3.98	208	13.46	4.83	1	1	0	1
389631481	1	0	25	1	61	0	0	0	0	1	1	0	0	0	0	0	1	0	0	0	0	0	0	1	21	36	191.6	1160	52	2167.67	11.03	41.29	134	7.68	5.2	100	399	2	128	10.6	311	4.28	5	23.5	13.36	0	1	0	1
1102215400	1	0	11	1	48	0	0	0	0	0	0	0	0	0	0	0	0	0	0	0	0	0	0	0	16	27	91	340	111.4	101	4.93	6.16	114	50.1	4.4	48	446	0.36	143	3.18	172	4.07	58	2.22	3.7	1	1	0	0
1416211744	1	0	16	0	68	0	0	0	0	0	0	1	0	0	0	0	0	0	0	0	0	0	0	0	21.01	31	46.69	220	63	218.75	6.84	6.4	136	32.6	4.93	104.41	222	1.08	135.03	5.09	235	4.25	8	5.6	6.57	0	1	0	1
1121195114	1	0	12	1	52	0	0	0	0	1	0	1	0	0	0	0	0	0	0	0	0	0	0	0	66	171	89.7	8505	11.7	912	3.96	24.6	115	12.6	3.8	363	691	0.95	167	12.78	126	3.66	1387	26.69	14.3	0	0	0	1
1800077577	1	0	24	0	58	0	0	0	0	1	0	1	0	0	0	0	0	0	0	0	1	0	0	0	34	26	20.2	1315	14.9	568.16	5.24	11.82	73	4.56	5.5	453	323	1.6	145	2.82	274	2.41	1688	11.6	4.96	0	0	0	1
1677086480	1	0	10	1	72	0	0	0	0	0	0	1	0	0	0	0	1	0	0	0	0	0	0	0	27	30	62.2	155	55	188.51	5.35	6.18	122		4.7	90		0.5	137	7.3	188	3.88		7.1	8.46	0	0	0	1
1897875593	1	0	9	1	84	0	0	0	0	0	0	0	0	0	0	0	0	0	0	0	0	0	0	0	45.44	53	80.36	2155	52	264.24	5.91	5.78	132	34.4	4.63	116.55	467	1.68	144.61	4.05	209	4.31	7	9.5	6.45	0	0	0	0
1398472514	1	0	7	1	68	0	0	0	0	0	0	0	0	0	0	0	0	0	0	0	0	0	0	0	17	37	34.7	485	47	158	3.8	5.21	118	22.5	4.5	105	547	0	148	0	107	3.82	7	6.4	145.2	1	0	1	0
1113928384	2	1	8	1	81	0	0	0	0	0	0	1	0	0	0	0	0	1	0	0	0	0	0	0	5.9	29	92.9	345	14.9	25.89	4.09	6.39	55	37.1	4.3	611	287	0.9	133	20.9	621	3.18	42	52.4	22.29	0	0	0	1
1513087928	1	0	9	0	46	0	0	0	0	0	0	0	0	0	0	0	0	0	0	0	0	0	0	0	100	86	82.2	640	105.8	1768	6.53	5.5	151	27.1	4.3	73	600	2.77	139	5.45	288	5.29	6.8	5.35	9.06	1	0	0	0
1933949727	1	0	11	1	47	0	0	0	0	0	0	1	0	0	0	0	0	0	0	0	0	0	0	0	52	41	353.2	530	83.1	335	9.46	22.42	129	69.3	3.4	74	404	0.8	138	5.22	326	4.55	11	3.41	6.25	1	0	0	1
18946753	1	0	27	0	57	0	0	0	0	0	0	0	0	0	0	0	0	0	0	0	0	0	0	0	283	167	344.99	945	101.4	3001	10.22	6.44	139	160	4.7	67	600	1.18	140	9.7	458	3.98	8	4.35	11.58	1	0	1	0
797975177	2	1	4	0	87	1	0	0	0	0	0	0	0	0	0	0	1	1	0	0	0	0	1	0	10	61	98.2	3305	32	130.93		6.3	121	74.2	4.9	164	284	0.3	140	8.5	206	4.99	30	18.5	9.87	0	0	0	1
477807211	1	0	8	1	58	0	0	0	0	0	0	1	0	0	0	0	0	0	0	0	0	0	0	0	20	70	128.7	1665	105.3	1226	4.16	5.66	129	59.3	3.3	46	572	0.81	140	5.05	124	4.16		4.15	6.28	1	0	1	1
169324714	1	0	9	1	70	0	0	0	0	0	0	1	0	0	0	0	0	0	0	1	0	0	0	0	15	17	118.8	435	99	169	6.46	6.59	126	149	4.1	43	298	0.52	140	10.15	252	4.35	7	4.71	11.24	1	0	0	1
1328180665	1	0	4	1	49	0	0	0	0	0	0	0	0	0	0	0	0	0	0	0	0	0	0	0	51.32	24.9	7.16	165	86	118.15		4.76	131	2.92	4.28	70.94	291.34	1.37	143.89	4.43	327	4.22	2	6.5	6.38	0	0	0	0
962996102	1	0	13	0	30	0	0	0	0	0	0	0	0	0	0	0	0	0	0	0	0	0	0	0	40.04	26	46.1	365	81.1	217.01	4.27	6.34	142	6.75	4.3	105.68	178	1.52	140	4.1	302	4.77	1	2.7	6.97	0	0	0	0
868262954	1	0	16	1	77	0	0	0	0	0	0	1	1	0	0	0	0	0	0	0	1	0	0	0	11	37	11.4	1080	24	301.96	4.19	7.17	143	28.9	4.8	176	327	1.4	139	3.9	152	4.77	22	12	5.87	1	0	0	1
119415336	1	0	20	1	42	0	0	0	0	0	0	0	0	0	0	0	0	0	0	0	0	0	0	0	54	84	107.4	835	90.5	414	4.74	5.46	132	25	4.4	71	683	0.95	143	4.99	169	4.34	8	2.47	6.15	1	0	1	0
1587220656	1	0	1	0	40	0	0	0	0	0	0	0	0	0	0	0	0	0	0	0	0	0	0	0	8	11	40			85		5	150	35.8	4	83	185	2.35	144	7.77	399	4.91	5	1.97	11.85	0	0	0	0
143291717	1	0	25	0	62	0	0	0	0	0	0	0	0	0	0	0	0	0	0	0	0	0	0	0	47.73	43.78	29.78	240	59.6	1230.33	4.62	5.22	173	31.1	4.28	113.12	258.41	0.45	137.97	1.82	63	5.91	33	6.7	2.7	1	1	0	0
910708880	1	0	8	0	57	0	0	0	0	0	0	1	0	0	0	0	0	0	0	0	0	0	0	0	60	44	47.6	200	65.3	627	5.1	6.37	144	23.5	4.4	108	235	0.82	136	1.9	129	4.78	35	6.59	3.05	1	0	1	1
1704082352	1	0	12	0	40	0	0	0	0	0	0	0	0	0	0	0	0	0	0	0	0	0	0	0	42	67	42	335	69	553	5.38	5.74	149	34.1	4.1	114	336	1.22	138	4.09	103	5.18	4	4.71	5.69	1	0	1	0
680414318	3	0	37	0	62	0	0	0	0	1	1	1	0	0	0	0	0	0	0	0	0	0	1	1	45	55	298.2	1255	76.6	529	6.92	15.4	145	351	3.6	92	735	0.63	139	9.38	255	4.94	116	6.16	10.49	0	0	0	1
1000572142	1	0	10	1	59	0	0	0	0	0	0	0	0	0	0	0	0	0	0	0	0	0	0	0	109	116	84.2	560	96.3	149		5.91	129	5.6	4.5	59	559	1.07	146	6.75	333	4.53	7	5.4	8.43	1	0	1	0
2067425112	1	0	13	1	61	0	0	0	0	0	0	0	0	0	0	0	0	0	0	0	0	0	0	0	17	22	1.81	4610	91.5	947	2.03	6.27	117	2.9	5.1	63	546	2.2	147	10.8	164	3.56	17	8.56	14.49	0	0	1	0
586922648	2	1	8	1	77	0	0	0	0	0	0	1	0	0	0	0	0	0	0	0	0	0	0	0			193.4	480	66		7.95		91	12.6	4.18	75		0.2	132.9	5.7	174	3.19		8.8	6.11	1	1	0	1
2049894307	3	0	12	0	82	0	0	0	0	0	0	0	0	0	0	0	0	1	0	0	0	0	0	0	18	38	31.7	875	39	74.46	6.32	5.13	124		5.1	142		0.6	140	4.7	184	4.98	40	13.3	6.05	0	0	0	1
333280927	1	0	10	0	39	0	0	0	0	0	0	1	0	0	0	0	0	0	0	0	0	0	0	0			250	2375	111			7.67	144		4.2	73		0.5	130	15	200	4.65	8	4.6	16.21	0	0	0	1
1385190454	1	0	6	0	35	0	0	0	0	0	0	0	0	0	0	0	0	0	0	0	0	0	0	0	175	30	145.9		108	4078.27		9.6	169	108	4.9	81		1.7	131	25.3	479	5.97		5.8	29.02	0	0	0	0
109792297	1	0	13	0	66	0	0	0	0	0	0	0	0	0	0	0	0	0	0	0	0	0	0	0	53	50	77.2	335	90.4	439	6.76	5.62	136	39.9	3.7	76	453	0.68	140	5.71	300	5.19		3.8	6.75	0	1	0	0
1073827850	1	0	7	0	43	0	0	0	0	0	0	0	0	0	0	0	0	0	0	0	0	0	0	0	43	37	75.2	1005	104.6	732	7.26	5.27	142		4.3	79	287	2.74	142	3.52	221	4.91		3.56	6.53	1	0	0	0
1555049215	1	0	8	0	50	0	0	0	0	0	0	0	0	0	0	0	0	0	0	0	0	0	0	0	69	65	101.1	1155	95.7	1028		4.8	133	41.1	4.4	82	327	0.8	136	5.25	349	4.34	4	4.42	6.63	1	0	1	0
643950857	1	0	3	0	46	0	0	0	0	0	0	0	0	0	0	0	0	0	0	0	0	0	0	0	34	46	9.02	1265	106		3.66	4.36	101		5.1	72	303	2.6	143	0.8	518	3.34			5.77	1	0	0	0
4361641	1	0	10	1	56	0	0	0	0	0	0	0	0	0	0	0	0	0	0	0	0	0	0	0	17.67	16.82	7.46	185	94.7	253.2	4.86	6.02	125	13.5	4.93	63.04	207.19	2.43	145.74	4.48	206	4.01	4	5.09	7.51	0	0	0	0
1022688184	1	0	12	0	61	0	0	0	0	0	0	1	0	0	0	0	0	0	0	0	0	0	0	0	129	70	30.3	515	86.1	1236	6.7	5.69	171	13.8	4.9	84	291	1.31	144	6.4	472	5.46			8.52	1	0	0	1
143831525	1	0	1	1	31	0	0	0	0	0	0	0	0	0	0	0	0	0	0	0	0	0	0	0	13	12	4.2		120	47	3.39	5.07	110		4	55	185	1.11	146	3.01	182	3.53		3.77	4.58	0	0	0	0
2127884498	2	1	15	0	79	0	0	0	0	0	0	0	0	0	0	0	1	1	0	0	1	0	1	0	21	35	29.2	880	37	2107.98	7.89	7.1	137	40.4	4.9	153	627	0.53	141	9.38	186	4.47	14	11.3	10.08	0	0	0	1
13101680	3	0	24	1	71	0	0	0	0	1	1	1	0	0	0	0	0	0	0	0	0	0	1	1	19	70	269.2	1210	73	1516.04	9.02	9.77	100	391	4.5	72	870	0.3	144	2.9	185	3	397	6.8	3.45	1	1	0	1
304403951	1	0	7	1	62	0	0	0	0	1	0	1	0	0	0	0	0	0	0	0	0	0	0	0	19	16	91.4	290	85.9	542	5.62	6.91	149	48.7	4.1	66	305	1.11	134	13.83	225	5.19	4	7.37	16.21	1	1	1	1
506530227	1	0	11	0	61	0	0	0	0	0	0	0	0	0	0	0	0	0	0	0	0	0	0	0	24	21	11.1	2210	105.4	232		5.43	139		4.5	57	235	3.06	144	5.15	217	4.22	20.2	2.69	8.91	0	0	0	0
1159109866	2	1	18	1	68	0	0	0	0	0	0	1	1	0	1	0	0	0	0	0	0	0	0	1	35	36	128.3	955	82.4	1110	6.76	5.39	124	30.7	4	66	447	0.53	140	1.94	222	4.15	105	3.64	2.61	1	1	0	1
380135450	1	0	56	1	58	0	0	0	0	0	0	1	0	0	0	0	0	0	0	0	0	0	1	0	25	21	31.5	595	96	287	4.91	6.36	132	8.4	5.5	61	274	1.23	143	2.87	267	4.38	3	3.7	4.54	1	0	1	1
1899039024	1	0	8	0	41	0	0	0	0	0	0	0	0	0	0	0	0	0	0	0	0	0	0	0	73	27	57	260	117.9	810	6.69	8.87	139	3.5	4.6	61	260	0.6	144	17.84	220	4.5	9	3.53	18.76	1	0	0	0
1580285666	1	0	11	1	54	0	0	0	0	0	0	1	0	0	0	0	0	0	0	0	0	0	0	0	27	31	25.9	390	91	301.3	4.9	5.88	144	15.3	3.9	52	318	1.2	139	2.1	164	4.85	5	4	3.72	0	0	0	1
1580863778	1	0	10	1	67	0	0	0	0	0	0	1	0	0	0	0	1	0	0	0	1	0	0	0	41	34	67.6	210	50.2	717	5.97	7.07	153	27.5	4.4	100	264	1.87	148	3.94	196	5.66	32	6.67	6.31	0	0	1	1
1755592078	3	0	1	0	85	0	0	0	0	0	0	0	1	0	0	0	0	0	1	0	0	0	0	0	20	31	65.5	1500	43	628.09	4.7	8.69	143	93.7	3.8	130	280	0.6	134	2.5	149	3.94	59	18.1	3.47	1	0	0	1
863114490	1	0	16	1	29	0	0	0	0	0	0	0	0	0	0	0	0	0	0	0	0	0	0	0	31	22	204.4	2490	96	233.72	6.22	5.82	100	6.43	4.3	73	133	1	137	4.9	240	3.24	5	3.5	6.83	0	1	0	0
642155336	1	0	8	1	69	0	0	0	0	0	0	1	0	0	0	0	0	0	0	0	0	0	0	0	29	43	111	485	36	470	6.06	7.1	134	72.8	3.9	131	287	1.06	142	6.54	228	5.11	5		8.15	1	0	1	1
129594089	1	0	16	1	62	0	0	0	0	0	0	0	0	0	0	0	0	0	0	0	0	0	0	0	15	24	5.08	65	80	195.79	5.05	6.84	149	19.7	4.61	77.34	188	1.23	134.72	3.95	218	4.79	3	2.77	5.62	0	0	0	0
1476567289	1	0	9	0	43	0	0	0	0	1	0	0	0	0	0	0	0	0	0	0	0	0	0	0	171	165	66.9	320	88	4568.23	7.05	8.54	171	60.4	4	92	390	1.79	140	4.68	137	5.35	3	4.7	7.02	1	0	0	0
1789339109	1	0	32	0	81	1	0	0	0	0	0	1	0	0	1	0	0	0	0	0	1	0	0	0	117	66	123.7	645	14.9	1236.82	7.18	5.82	132		5.5	758		0.6	141	6	206	3.83		23.3	7.46	0	1	0	1
2139459960	1	0	6	0	66	0	0	0	0	0	0	0	0	0	0	0	0	0	0	0	0	0	0	0	14	19	172.1	815	88.5	219	7.18	4.97	121	57.6	4.6	80	305	1.9	138	12.01	243	4.36	8		14.63	1	0	0	0
1198653198	1	0	3	1	31	0	0	0	0	0	0	0	0	0	0	0	0	0	0	0	0	0	0	0	34	31	4.05	455	119		5.98		133			56	220	1.8		7.9	352	4.29		3.6	10.6	0	0	0	0
708533697	1	0	1	1	60	0	0	0	0	0	0	0	0	0	0	0	0	0	0	0	0	0	0	0	14	15	0.69		110	68.66			124	2.54	4.6	39		2.7	139	3.7	247	4.08			6.98	0	0	0	0
1154829615	1	0	11	1	62	0	0	0	1	0	0	1	1	0	0	0	0	0	0	0	0	0	0	0	20	19	243.6	1955	61.5	72		5.81	100	174	4.9	87	307	1.74	148	8.24	420	4.04	11.6	10.23	10.42	1	0	1	1
924202642	1	0	30	0	57	0	0	0	0	0	1	1	0	0	0	0	0	0	0	0	0	0	0	1	62	79	281.6	690	61	1980	8.52	7.34	141	138	4.4	115	687	0.8	142	6.8	350	4.47	17	6.4	8.24	1	0	1	1
616027575	1	0	5	0	45	0	0	0	0	0	0	0	0	0	0	0	0	0	0	0	0	0	0	0	86	57	44.8	240		2610	6.37	7.11	165	49.2	3.8	78	396	1.34	140	3.8	180	5.35	6	3.42	5.61	1	0	1	0
1605236463	1	0	7	1	75	0	0	0	0	0	0	1	0	0	0	0	0	0	0	0	0	0	0	0	35	34	50	215	59.4	2104	3.77	5.7	138		3.1	83	273	0.68	142	0.75	67	4.21		5.22	1.68	1	0	1	1
1497641714	1	0	9	0	60	0	0	0	0	0	0	1	0	0	0	0	0	0	0	0	0	0	0	0	64	50	52.8	1065	80.8	675	7.46	6	151	28.9	4.8	89	389	0.64	143	8.36	340	4.94	6		10.01	1	0	1	1
761485775	1	0	71	0	41	0	0	0	0	0	0	0	0	0	0	0	0	0	0	0	0	0	0	0	106	54	267.9		80	1734.96	4.97	4.86	109	57.6	4.7	100	164	0.6	135	7.5	214	3.57		10.3	9.6	0	0	0	0
1578845232	1	0	13	1	65	0	0	0	0	1	0	0	0	0	0	0	0	0	0	0	0	0	0	0	15	25	14.1	900	73	496.15		21.37	138	29.1	3.5	74	266	1.6	130	3.5	134	4.77	7	9.5	5.58	1	0	0	1
364445479	1	0	2	0	21	0	0	0	0	0	0	0	0	0	0	0	0	0	0	0	0	0	0	0	28.67		1.84		112.9				143		4.25	84.69		1.27	138.84	3.2	127	4.59			5.17	0	0	0	0
1713542589	2	1	27	1	67	0	0	0	0	0	0	1	0	0	0	0	0	0	0	0	0	0	1	1	63	58	93.3	985	87.8	856	7.61	12.7	152	106	5.3	63	619	1.16	137	9.6	265	5.01	5	5.73	11.33	1	1	1	1
1248346961	3	0	22	0	88	0	0	0	0	0	0	0	0	0	0	0	1	1	0	0	0	0	0	0	38	50	0.94	720	14.9	41.45	2.96	5.92	53	504.7	7.1	421	284	257.6	131	6.4	136	1.93	28	32.9	267.8	0	1	0	1
1642189768	3	0	7	0	90	0	0	0	0	0	0	1	0	0	0	0	0	0	0	0	0	0	0	0	62	59	92.35	840	32.2	108	3.67	4.64	98	188	4.31	160	221	0.3	139.9	6.41	174	4.19	337	20.5	7.09	1	0	0	1
1899227288	1	0	7	0	39	0	0	0	0	0	0	0	0	0	0	0	0	0	0	0	0	0	0	0	18	34	160.4	305	109.3	415.3	6.33	5.52	150	18.8	4.1	76	288	1.3	145	4.35	302	5.19	4	3.41	6.35	1	0	0	0
69055179	1	0	25	0	30	0	0	0	0	0	0	0	0	0	0	0	0	0	0	0	0	0	0	0	146	153	67.1		128	19.56	5.64	6.11	45	8.47	4.1	60	313	2.6	134	13.2	306	1.87		6.3	17.32	0	0	0	0
1578467373	1	0	6	1	62	0	0	0	0	0	0	0	0	0	0	0	0	0	0	1	0	0	0	0	35	12	14.2	200	63.3	188	5.06	7.13	137	6	3.7	85	128	2.13	144	3.72	258	4.41	8.1	6.56	6.5	0	0	0	1
1646616009	1	0	12	0	62	0	0	0	0	0	0	1	0	0	0	0	0	0	0	0	0	0	0	0	49.39	29.21	57.59	150	54.6	414.66	5.62	6.59	152	28.9	4.77	121.73	202.05	1.3	137.76	5.52	132	5.73	4	6.18	7.58	0	0	0	1
2120069055	1	0	14	1	86	0	1	0	1	0	0	1	0	0	0	0	0	0	0	0	0	0	0	0	12	31	142.2	375	52	118.06	5.81	5.77	119	26.8	4.3	87	242	1.4	142	4.2	212	4.22	15	7.9	6.02	0	0	0	1
1904799782	1	0	10	0	49	0	0	0	0	1	0	0	0	0	0	0	0	0	0	0	0	0	0	0	118	78	376		37.3			23.5	120		4.2	180		0.73	135	8.78	199	3.8		9.28	10.38	0	0	0	1
2016566824	1	0	6	0	50	0	0	0	0	0	0	0	0	0	0	0	0	0	0	0	0	0	0	0	32	24	18	135	89.1	346	4.35	5.3	142	20.3	3.9	87	215	1.85	134	4.01	130	4.56		4.12	6.03	0	0	0	0
1747665498	1	0	11	0	56	0	0	0	0	0	0	0	0	0	0	0	0	0	0	0	0	0	0	0	13	34	118.5	730	70.5	414.8	4.89	5.45	156	60.9	5.2	102	279	0.81	139	4.29	96	5.2	15	5.25	5.54	1	0	0	0
735097123	1	0	10	0	49	0	0	0	0	0	0	0	0	0	0	0	0	0	0	0	0	0	0	0	34.08	43.69	106.71	445	97.8	569	6.26	7.86	163	71.52	4.02	81.01	344.43	1.68	148.47	5.94	121	4.9	15.92	3.74	8.16	1	0	1	0
1220538795	1	0	6	1	23	0	0	0	0	0	0	0	0	0	0	0	0	0	0	0	1	1	0	0	18	23	15	340	46.3	205	5.27	4.52	132	23.7	4	138	241	1.06	140	3.99	148	4.42	5	8.49	5.49	0	0	0	1
1364068313	2	1	19	0	64	0	0	0	0	0	0	0	0	0	0	0	1	0	0	0	0	0	0	0	44	130	143.7		97			5.62	111		4.1	66		1	136	8.5	366	3.47			11.04	0	0	0	1
96464061	1	0	3	0	60	0	0	0	0	0	0	1	0	0	0	0	0	0	0	0	0	0	0	0	31	28	6.28	145	93	173.82	4.42	6.82	146	6	3.6	78	205	1.05	135	5.23	217	4.64	2	4.85	6.84	0	0	0	1
1610728626	1	0	16	1	49	0	0	0	0	0	0	0	0	0	0	0	0	0	0	0	0	0	0	0	79.62	62.78	17.04	205	71.6	104.3	4.52	8	151	31.86	3.56	82.76	303.21	0.7	138.49	4.9	207	4.68	5.102	6.02	5.99	0	0	0	0
400817486	1	0	7	1	53	0	0	0	0	0	0	0	0	0	0	0	0	0	0	0	0	0	0	0	93	83	166.6	850	50.5	1058	8.85	9.6	141	40.3	3.6	108	657	1.18	143	7.67	186	5.17	15		9.14	1	0	0	0
413551992	2	1	11	0	66	0	0	0	0	0	0	1	0	0	0	0	0	0	0	0	0	0	1	1	45	88	113.9	1155	39	3467.93	5.64	9.86	79	6.27	4.1	157	1083	3.13	132	19.06	82	2.25	25	17.7	30.3	1	0	1	1
1668386320	1	0	7	0	65	0	0	0	0	0	0	0	0	0	0	1	0	0	0	0	0	0	0	0	25	13	174	5115	100.3	346	8.17	6.61	150	85.9	4	60	316	0.94	145	16.51	335	5.01	19	3.74	18.37	0	0	0	0
448127231	1	0	18	1	64	0	0	0	1	0	0	1	0	0	0	0	0	0	0	0	0	0	0	0	35	35	204.4	855	48.3	735		13.54	123	67.3	4.5	105	444	1.05	128	11.34	304	4.23	5	11.31	12.72	1	0	1	1
1830916388	1	0	6	0	58	0	0	0	0	0	0	0	0	0	0	0	0	0	0	0	0	0	0	0	255	149	106.9	1210	95.1	2610	5.62	5.27	145	61.5	3.4	77	761	0.69	141	7.62	285	4.74	10		8.86	0	0	0	0
1068405221	1	0	8	0	50	0	0	0	0	0	0	1	0	0	0	0	0	0	0	0	0	0	0	0	58	52	63.4	260	100.1		5.75	6.05	142	19.1	4.2	78	480	1.32	148	2.84	247	5.1	4.3	3.46	4.6	1	0	1	1
1602262460	1	0	7	0	55	0	0	0	0	0	0	0	0	0	0	0	0	0	0	0	0	0	0	0	173	70	94.4	595	102.8	429	7.59	5.58	127	17.2	4.5	67	344	1.77	145	7.22	529	4.38	7	4.59	9.8	1	1	0	0
697640265	1	0	7	1	84	0	0	0	0	0	0	1	1	0	0	0	0	0	0	0	0	0	0	0	24	30			57				151		4.4	81		1.5	134	3.8	211	4.99		4.7	6.1	0	0	0	1
358778160	1	0	40	1	79	0	0	0	1	0	0	1	0	0	0	0	0	0	1	0	0	0	0	0	54.01	40.59	58.92	405	73.6	172.45	4.15	6.54	136	52.6	4.3	67.93	282.94	1.06	141.23	3.39	221	4.74	13	4.41	4.9	0	1	0	1
1542002876	1	0	3	0	35	0	0	0	0	0	0	0	0	0	0	0	0	0	0	0	1	0	0	0	33	13	0.4		5.4	975		5.4	116		7.1	958	170	0.9	146	3.06	133	3.74		32.97	4.21	0	0	0	1
937921663	1	0	5	1	61	0	0	0	0	0	0	0	0	0	0	0	0	0	0	0	0	0	0	0	51	59	64.4	585	91.5	108	6.23	6.07	132	23.6	3.7	63	257	0.95	141	4.93	168	4.49	0	3.35	6.3	1	0	0	0
793207632	3	0	2	1	80	0	0	0	0	0	0	0	0	0	0	0	0	0	0	0	0	0	0	0	7	13	78.2		90		3.3		84		3.7	46		1.3	141	8.2	128	3.21		4.8	10.19	0	0	0	0
752487319	1	0	6	1	52	0	0	0	1	0	0	0	0	0	0	0	0	0	0	0	0	0	0	0	49	37	134.6	975	102.4	525	6.76	14.77	137	39.2	4.1	57	427	0.93	133	6.15	280	4.68	22.4	3.75	7.57	1	0	1	1
607708352	3	0	32	1	83	0	0	0	0	0	0	1	0	0	0	0	0	1	0	0	0	0	0	0	54.35	57.8	2.24	345	60.8	199.5	3.93	5.77	160	14.07	3.96	77.81	212.03	2.8	144.9	1.96	207	4.93	12.25		5.2	1	1	0	1
369685484	1	0	4	1	80	0	0	0	0	0	0	0	0	0	0	0	0	0	0	0	1	0	0	0	11	14	19.4		2.6	49		6.06	99	8.79	6.9	1064	244	5.82	143	4.12	433	3.48		27.8	11.07	0	0	0	1
1955136293	1	0	6	0	29	0	0	0	0	0	0	0	0	0	0	0	0	0	0	0	0	0	0	0	57	30	10.2	145	124	677.46	3.33	4.84	135		4	66	197	0.8	145	2.4	139	4.08			3.66	0	0	1	0
859239203	1	0	7	0	44	0	0	0	0	0	0	0	0	0	0	0	0	0	0	0	0	0	0	0	48	27	7.1	270	99.9	265	4.84	5.06	163	12.2	4.2	82	209	1.37	141	3.74	180	5.47		3.79	5.5	1	0	0	0
1969811779	2	1	9	1	82	0	0	0	0	0	0	1	0	0	0	0	1	1	0	0	0	0	0	0	6	17	0.75	110	32	36.85		13.31	75	43.9	4.7	134	172	2.1	133	12.3	180	2.41	28	42.7	15.14	1	0	0	1
1515967390	2	1	8	1	80	0	0	0	0	0	0	1	0	0	0	0	0	0	0	0	0	0	0	1	12	71	183.2	7175	47	2349.24		11.64	141		4.3	119	1146	1.1	134	7	244	4.82	36	9.6	10.59	1	1	0	1
295863386	1	0	13	0	52	0	0	0	0	0	0	0	0	0	0	0	0	0	0	0	0	0	0	0	94	165	216.9	935	111.5	2610	6.53	6.03	151	72.9	4.7	58	681	0.5	135	2.54	128	4.53	6	3.99	3.23	1	1	1	0
1474964055	3	0	17	0	33	0	0	0	0	0	0	1	0	0	0	0	0	0	0	0	0	0	0	0	173	97	241.5	1545	114	781.23	11.14	6.02	127		4.4	76	207	1.4	145	6.2	400	4.24	0	6.4	8.5	0	0	0	1
1803473331	1	0	18	1	47	0	0	0	0	0	0	0	0	0	0	0	0	0	0	0	0	0	0	0	83.6	49.18	1.31	280	96.1	113.49	3.99	5.92	135	11.1	4.47	65.65	306.87	1.72	138.08	2.3	134	4.5	3		4.4	1	0	0	0
1493388473	1	0	20	1	53	0	0	0	0	1	1	1	0	0	0	0	0	0	0	0	0	0	0	0	20	15	51.4	295	95	214	5.25	17.34	149	30.7	4	64	262	1.1	142	3.22	137	4.99	1	3.61	4.7	1	0	0	1
1934562884	1	0	20	0	61	0	0	0	0	0	0	1	0	0	0	0	0	0	0	0	0	0	0	0	20	25	63.43	255	75.4	694	6.7	6.54	159	39.4	5.1	93.7	303	0.95	145	4.78	248	5.02	6	5.1	6.19	1	0	0	1
574250226	2	1	15	0	59	0	0	0	0	0	1	1	0	0	0	0	0	0	0	1	0	0	1	1	19	25	2.18	3015	89	145.78	7.4	7.7	154	120	4.7	83	395	0.5	144	7.2	128	4.64	14	20	8.12	0	0	0	1
1860682039	3	0	13	0	76	0	0	0	0	0	0	0	0	0	0	0	0	0	0	0	0	0	0	0	22	63	58.9	825	36	544.17	8.14	8.4	156	19.9	4.6	159	353	0.2	138	4.5	104	4.98	269	17.7	4.72	1	1	1	0
454842419	1	0	17	0	66	0	0	0	0	0	0	1	0	1	0	0	0	0	0	0	0	0	0	0	84	78	0.97	105	89		3.49	8.71	153		4.7	80		1	137	12.4	315	5.18	2454	6.2	13.97	0	0	0	1
1467280975	2	1	23	0	62	0	0	0	0	0	1	1	0	0	0	0	0	0	0	0	0	0	1	1	62	84	67.8	620	64.5	2010	6.33	6.16	173	27.5	5.2	106	480	0.83	143	3.55	194	5.63	6.689	8.33	4.82	1	1	1	1
1668432912	1	0	9	0	60	0	0	0	0	0	1	1	0	0	0	0	0	0	0	0	0	0	0	0	34	41	39.4	365	94.3	379	5.67	5.88	138	32.9	3.9	76	302	1.4	139	3.77	189	5.1	39.2	4.36	5.53	1	0	1	1
1741644001	1	0	8	0	63	0	0	0	0	1	0	1	0	0	0	0	0	0	0	0	0	0	0	0			14.5		105	421.1		9	133	26.5	4	55	346	2.3	141	3.2	205	4.45		4.7	6.17	0	1	0	1
1567560146	2	1	15	0	54	0	0	0	0	1	0	1	0	0	0	0	1	1	0	0	0	0	1	1	26	83	87.9	820	79.9	2610	6.81	8.69	162	117	4.37	93		0.82	135.9	6.16	143	4.8	17	7.36	7.13	0	0	0	1
1147110314	1	0	16	1	69	0	0	0	0	0	0	0	0	0	0	0	0	0	0	0	0	0	0	0	43.33	41.9	61.39	255	60	507.66	5.76	7.89	146	40.5	6.16	85.33	329	1.32	146.16	2.91	137	4.76	2	6.84	4.42	1	0	0	0
1645139582	1	0	13	0	34	0	0	0	0	0	0	0	0	0	0	0	0	0	0	0	0	0	0	1	55	53	130.4	340	121.5	1748	5.97	5.39	149	14.5	4.3	64	549	1.11	141	8.55	321	4.73	8	2.54	10.01	1	0	1	0
537019368	1	0	7	1	42	0	0	0	0	0	0	0	0	0	0	0	0	0	0	0	0	0	0	0	79	48	84.4	410	113	686.07	7.61	5.71	145	33.2	4.1	52	325	1.3	140	3	232	4.98		3	4.83	1	0	1	0
538289671	1	0	24	1	81	0	0	0	0	0	0	0	0	0	0	0	0	0	0	0	0	0	0	0	16	25	0.72	185	59	99.58	3.65	5.55	136	7.79	4	81	187	1.2	139	2.9	189	4.74	84	5.5	4.74	0	0	0	0
1944559894	1	0	8	0	38	0	0	0	0	0	0	0	0	0	0	0	0	0	0	0	0	0	0	0	87	62	67.9	135	99.7	1064	5.11	5.62	152	49.8	4.1	85	303	0.77	140	5.74	136	5.11	6	4.44	6.86	1	0	1	0
1405890884	1	0	18	1	75	0	0	0	0	1	0	0	0	0	0	0	0	1	0	0	1	0	0	0	48.52	30.1	6.92	825	56.1	90.76	4.35	12.24	128	16.2	4.66	87.12	211.75	0.94	134.42	4.31	304	4.43	6	4.5	5.78	0	0	0	1
1591763309	1	0	18	1	60	0	0	0	0	0	0	1	0	0	0	0	0	0	0	0	0	0	0	0	32.49	30.93	4.72	385	80	532.49	4.87	5.15	130	16	3.31	79.64	333.35	1.45	135.75	1.78	90	3.72	10	4.1	3.71	0	0	0	1
1858612724	1	0	13	1	56	0	0	0	0	0	0	0	0	0	0	0	0	0	0	0	0	0	0	0	45	38	25.7	245	88	133	3.97	6.13	133	32	4.7	67	315	0.95	143	4.18	144	5.17	6.18	4.44	5.4	1	0	1	0
221002182	1	0	7	0	48	0	0	0	0	0	0	0	0	0	0	0	0	0	0	0	0	0	0	0	61	65	23.7	365		713	3.92	7.98	153	23.9	4.1	106	297	0.95	144	0.92	100	4.95	11	4.28	1.97	1	0	0	0
1230603626	1	0	10	0	65	0	0	0	0	0	0	0	0	0	0	0	0	0	0	0	0	0	0	0			1.3		86	50.2			137	7.57	4.5	82		1.3	140	6.6	253	4.36		6.4	9.05	0	0	0	0
1016440374	1	0	5	0	62	0	0	0	0	0	0	0	0	0	0	0	0	0	0	0	0	0	0	0	28	37	92.3	700	93.5	984	6.57	5.58	152	22.3	3.1	75	429	1.61	139	8.2	354	5.16	14	3.96	11.32	1	0	0	0
134669495	1	0	7	1	53	0	0	0	0	0	0	0	0	0	0	0	0	0	0	0	0	0	0	0	30	55	37.8	560	95	955	4.22	6.82	133	4.3	4.1	64	590	1.21	144	3.16	163	4.53	16		4.61	1	0	1	0
20923858	1	0	10	0	34	0	0	0	0	0	0	1	0	0	0	0	0	0	0	0	0	0	0	0	38	82	58.4	405	89	466.07		6.11	139	21.1	4.6	96	294	0.82	140	2.99	107	4.96		2.7	3.92	1	0	1	1
1579171202	1	0	5	1	39	0	0	0	0	0	0	0	0	0	0	0	0	0	0	0	0	0	0	0	12	15	10.9	220	75.5	73	3.97	4.94	135	12.9	4.1	84	170	0.54	146	1.11	158	4.54	7.8	3.83	1.97	0	0	0	0
1356022161	1	0	40	1	73	0	0	0	0	0	0	0	0	0	0	0	1	0	0	0	0	0	0	0	78	106	331.5	8765	13.7	1701	6.77	9.21	137	37.4	4.7	282	724	0.53	138	16.1	61	4.64	11	27.14	17.16	1	1	0	1
612881266	1	0	12	1	63	0	0	0	0	0	1	1	0	0	0	0	0	1	0	0	0	0	0	0	23	29	6.2	250	92.7	398		5.57	123	25.8	3.7	61	295	1.02	141	2.56	155	3.9	5.9	3.42	3.9	1	0	1	1
1769071488	1	0	4	0	37	0	0	0	0	0	0	1	0	0	0	0	0	0	0	0	0	0	0	0	69	54	75.3	220	104.9	320	7.04	5.97	140	27	4.7	82	273	1.96	146	4.19	284	4.61	6	4.54	6.57	0	0	0	1
107317403	1	0	8	0	51	0	0	0	0	0	0	0	0	0	0	0	0	0	0	0	0	0	0	0	45	53	95.4	395	101	1696	4.18	5.68	147	31.3	3.8	75	485	0.52	136	3.77	231	4.8	14.2	3.58	4.55	1	0	1	0
1297877492	2	1	29	0	84	0	0	0	0	0	0	0	0	0	0	0	0	0	0	0	0	0	0	0	9	25	132		70	2716.52	4.36	7.51	83	5.43	4	87	329	2.2	135	0.3	26	2.85	6	4	27.41	1	1	1	0
1987720927	2	1	12	0	78	0	0	0	0	0	0	0	0	0	1	0	1	0	1	0	0	0	1	0	233	175	198.1		69		4.47	11.7	149		5.1	91		0.5	134	21.8	143	4.77	24	6.3	23.69	0	1	0	1
1276302447	3	0	10	1	76	0	0	0	0	0	0	0	0	1	0	0	1	0	0	0	1	0	0	0	32	29	3.61	305	67			10.91	137		4.1	75		0.6	139	9.9	180	4.6	133	8.6	10.9	0	0	0	1
836227328	1	0	5	0	45	0	0	0	0	0	0	0	0	0	0	0	0	0	0	0	0	0	0	0	60	53	49.28	455	89.8	468	6.28	5.98	154	28.2	4.71	89	216	0.3	142.7	4.79	195	4.93		5.07	5.58	1	0	1	0
1954193608	1	0	10	0	29	0	0	0	0	0	0	0	0	0	0	0	0	0	0	0	0	0	0	0	48	33	5.42	105	91	102.4	2.99	4.61	147	7.85	3.8	69	127	0.87	139	2.26	127	4.49	2		3.5	0	0	0	0
7807838	1	0	18	0	79	0	0	0	0	0	0	0	0	1	0	0	0	0	0	1	0	0	0	0	17	45	21.1	350	86		5.27	5.32	86		4.7	68		1.1	142	2.6	203	3.37	1743		4.31	0	0	0	1
529459645	1	0	11	0	39	0	0	0	0	0	0	0	0	0	0	0	0	0	0	0	0	0	0	0	37	31	9.68	180	91	624.61	4.75	6.13	152	13.7	3.57	70	297	0.6	133.18	4.4	164	5.1	22	3.8	5.78	0	0	0	0
1734998009	3	0	5	0	72	0	0	0	0	0	0	1	0	0	0	0	0	1	0	0	0	0	0	0	18	33	56.1	12295	59	59.74	5.25	6.21	102		4.8	108		0.3	136	7.9	288	4.17	25	7.7	9.51	0	0	0	1
363066813	1	0	2	1	20	0	0	0	0	0	0	0	0	0	0	0	0	0	0	0	0	0	0	0			83.2		91		5.54		114		4.1	51		1.3	138	12.2	321	4.52		2.5	14.41	0	0	0	0
247695054	1	0	20	1	53	0	0	0	1	0	0	1	0	0	0	1	0	0	0	0	0	0	0	0	15.36	15.98	16.09	560	100.6	86.98	5.51	12.71	145	5	4.28	58.88	205.83	3.29	143.17	5.2	218	5.33	4	4	9.36	0	0	0	1
909536883	2	1	52	0	38	0	0	0	0	0	0	1	0	0	0	0	0	0	0	0	0	0	0	0	7	9	111.2	21970	91	2866.42	2.89	5.68	61		4.1	57	274	0.4	137	0	16	1.93		26.8	0.45	1	1	1	1
1206673599	1	0	42	0	75	0	0	0	0	0	0	1	0	0	0	0	1	0	0	0	1	0	0	0	197	250	107.4	485	43.6	1761	6.53	5.56	129	58.6	4.2	136	667	1.75	143	4.11	152	4.23	24.8	7.43	6.24	1	1	1	1
180157699	1	0	9	0	50	0	0	0	0	0	0	0	0	0	0	0	0	0	0	0	0	0	0	0	118.42	109.7	0.55	140	94.4	215.15	3.18	5.32	145	5.23	4.2	82.93	192.51	2.41	143.01	2.25	158	4.61	4	3	5.55	0	0	0	0
347592365	2	1	2	1	87	0	0	0	0	0	0	0	0	0	0	0	0	0	0	0	0	0	0	0	5.9	30	82.8	1845	14.9	483.91	5.88	7.13	116	25.6	7.4	401	250	0.4	144	5.9	215	3.47	405	35.3	6.48	0	0	0	0
1768179235	1	0	10	1	58	0	0	0	0	0	0	1	0	0	0	0	0	0	0	0	0	0	0	0	19	21	84	465	91.7	213	4.42	5.9	137	32.1	3.9	64	282	0.89	142	3.5	159	4.53	5.263	2.82	4.54	1	1	0	1
1123944116	1	0	7	0	29	0	0	0	0	0	0	0	0	0	0	0	0	0	0	0	0	0	0	0	25	34	99.7	265	111	1497		6.28	144	60.7	3.7	82	488	0.7	143	5.39	181	4.79	6	3.23	6.3	1	0	1	0
645304445	2	1	11	1	78	0	0	0	0	0	0	1	0	0	0	0	1	0	0	0	0	0	0	1	12	19	249.71	445	41.6	430	7.07	6.25	112	672	3.9	109.5	297	0.66	140	14.63	210	3.82	18	14.63	16.02	1	0	1	1
946986466	1	0	9	0	39	0	0	0	0	0	1	0	0	0	0	0	1	0	0	0	1	0	0	0	31		62.9	665	63.4	639		4.91	144		4.8	123	452	0.69	148	4.34	144	4.89	149	6.71	5.33	1	0	0	1
833153532	1	0	12	1	69	0	0	0	0	1	1	0	1	0	0	0	0	0	0	0	0	0	0	0	40	43	31	595	83.3	211	5.79	7.15	151	139	3.8	65	308	1.25	130	5.34	242	5.11	9	7.99	7.13	1	0	1	1
1492091325	1	0	39	0	47	0	0	0	0	0	0	0	0	0	0	0	0	0	0	0	0	0	0	0	69	25	100.2		122	2258.81	6.44	5.54	137	10.2	4.5	51		0.8	137	5.8	492	4.73		5.9	7.33	0	0	0	1
1613508215	1	0	3	0	23	0	0	0	0	0	0	0	0	0	0	0	0	0	0	0	0	0	0	0	19.23	19.13	0.6					3.67	148		4.2	84.87		1.68	140.18	1.74	153	4.59		4.64	4.19	0	0	0	0
309527738	1	0	11	1	72	0	0	0	0	0	0	1	0	0	0	0	0	0	0	0	0	0	0	0	32.15	23.87	61.32	360	69.2	257.37	5.46	4.98	136	30.3	4.77	74.51	306.94	0.78	136.37	2.31	136	4.39	14	3.3	3.58	0	0	0	1
1136284450	1	0	8	0	65	0	0	0	0	0	0	1	0	0	0	0	0	0	0	0	0	0	0	0	62	43	38.2	390	84.9	447	5.63	5.8	139	33.6	4	83	318	1.09	144	3.27	170	4.5	24	5.58	4.92	1	0	0	1
57381663	1	0	16	0	49	0	0	0	0	0	0	0	0	0	0	0	0	0	0	0	0	0	0	0	71.57	35.98	5.98	475	90.6	3275.64	5.82	6.87	145	5.47	3.86	86.3	392.73	1.52	136.48	2.1	186	4.89	4	3.93	3.95	0	0	0	0
581792515	1	0	11	0	58	0	0	0	0	0	0	1	0	0	0	0	0	0	0	0	0	0	0	0	52	51	58.1	280	96.7	2610	6.16	9.62	155		4.1	74	428	0.9	145	7.55	209	5.16	15	5.47	8.94	1	0	0	1
1242364661	1	0	31	1	48	0	0	0	0	0	0	0	0	0	0	0	0	0	0	0	0	0	0	0	36	19	3.61	2825	14.9	121.81	4.85	5.19	78		6.1	462	169	1	136	3.8	167	2.29	16	26.6	5.39	1	0	0	0
1279086917	3	0	13	0	78	0	0	0	0	0	0	0	0	0	0	0	0	0	0	0	0	0	0	0	43	44	32.8	840	68.4	689	5.23	6.73	158	47.8	5	92	295	1.45	143	2.19	204	5.25	27	6.58	3.86	1	0	0	0
415266348	1	0	19	1	74	0	0	0	0	0	0	1	0	0	0	0	0	0	0	0	0	0	0	0	202.98	151.45	8.51	355	71.5	353.5	3.57	21.6	137	6.82	4.33	71.66	276.55	2.31	133.59	2.5	143	4.24	6	7.82	5.72	0	0	0	1
1443869282	1	0	15	1	64	0	0	0	0	0	0	1	0	0	0	0	0	0	0	0	0	0	0	0	60.17	32.66	70.08	675	47.2	0.1	8.45	6.96	129	0.5	4.71	107.1	275.34	1.33	142.07	11.27	630	4.53	0	10.07	13.61	1	0	0	1
1907292817	1	0	6	1	58	0	0	0	1	0	0	0	0	0	0	0	0	0	0	0	0	0	0	0	21	14	44.1	285	102.5	274	5.61	8.32	149	25.5	3.9	50	224	1.19	141	3.64	308	4.67	7	4.55	5.42	1	0	0	0
930376444	1	0	3	0	35	0	0	0	0	0	0	0	0	0	0	0	0	0	0	0	0	0	0	0	51.54	60	9.94			218.5			164	6.24	4.63	76.78	271.5	1.23	151.09	3.48	229	5.63		4.12	5.34	0	0	0	0
1448557115	1	0	11	0	58	0	0	0	0	0	0	0	0	0	0	0	0	0	0	0	0	0	0	0	39	43	62.8	665	96.1	729		5.08	159	50.4	4.5	75	405	1.26	140	2.92	105	5.04		6.26	4.42	1	1	0	0
859370147	2	1	15	1	71	0	0	0	0	0	0	1	0	0	0	0	1	0	0	0	0	0	1	1	47	78	212.1	780	71.4	1371	8.62	10.19	153	83.1	3.9	73	861	0.96	144	9.13	229	4.8	176	5.98	11.04	1	0	1	1
1233792042	2	1	2	0	50	0	0	0	0	1	0	0	0	0	0	0	0	0	0	0	0	0	0	0	72	384	171.1		25		2.31	1.59	83		4.6	245		0.7	131	28.4	63	2.62		18.4	29.73	0	0	0	0
1769641027	1	0	17	1	71	0	0	0	0	0	0	1	0	0	0	0	0	0	0	0	0	0	0	0	56	67	154.1	930	85.3	446	4.85	6.08	124	45.1	3.1	63	579	1.08	139	6.01	278	4.36	7	5.83	7.34	1	0	1	1
1634397783	1	0	11	1	43	0	0	0	0	0	0	0	0	0	0	0	0	0	0	0	0	0	0	0	11.65	16.25	19.94	365	110.1	59.13	5.05	4.82	120	10.2	4.34	55.4	194.67	1.37	144.61	3.87	204	3.99	3	3.72	5.63	0	0	0	0
1863647775	1	0	2	0	21	0	0	0	0	0	0	0	0	0	0	0	0	0	0	0	0	0	0	0				1430	25.9	349	3.74	4.36	99	7.7	5.3	286	262	0.94	139	7.02	266	3.7	11.2	28.1	8.61	0	0	0	0
1160763975	2	1	5	1	82	0	0	0	0	0	0	0	1	0	1	0	1	1	0	0	0	0	0	0	39	68	53.9	355	44	192.46	2.95	5.69	111	79.4	3.4	102	294	1.23	144	3.24	165	3.88	30	10.9	4.76	1	1	0	1
848426092	1	0	8	0	40	0	0	0	0	0	0	0	0	0	0	0	0	0	0	0	0	0	0	0	52	50	79.3	1120	74.5	2429	4.79	4.93	144	48.9	4.1	107	508	0.99	141	2.5	130	4.75	9	4.42	3.63	1	0	1	0
1904194617	1	0	54	0	68	0	0	0	0	0	0	1	0	0	0	0	0	0	0	0	0	0	1	1	22	27	314.7	625	73.4	847	8.75	7.88	156	59.1	4.2	92	405	1.37	137	9.01	169	5.09	26	6.99	10.91	1	1	1	1
1804845104	1	0	7	0	49	0	0	0	0	0	0	0	0	0	0	0	0	0	0	0	0	0	0	0	57	90	30.8	270	89.8	775	5.31	5.81	158	24.9	4.3	87	369	1.6	143	6	264	4.82	6	3.58	8.66	0	0	0	0
1544172847	2	1	3	0	84	0	0	0	0	0	0	0	0	0	0	0	1	1	1	0	0	0	0	0	27	80	134	1105	42	677.07	5.77		100	82.4	3.4	133	524	0.2	142	5.1	210	3.1	50	19.3	5.65	1	0	1	1
754135243	2	1	4	1	79	0	0	0	0	0	0	1	0	0	0	0	0	0	0	0	0	0	0	0	49	159	193.2	1990	18.9	239.9	6.28	7.84	129	127	3.7	209	416	0.44	142	6.68	145	4.46	883	20.16	7.52	1	1	0	1
856915436	1	0	9	1	58	0	0	0	0	0	0	0	0	0	0	0	0	0	0	0	0	0	0	0	23	27	12.4	495		210		6.11	142	16.9	4.07	60	215	1.61	135.1	3.33	276	4.33	3		5.58	0	0	0	0
1265116089	1	0	1	0	43	0	0	0	0	0	0	0	0	0	0	0	0	0	0	0	0	0	0	0	120	79	83.8		107	1034.21		5.27	137	15.7	3.9	74	369	0.8	139	2.6	266	3.97		4	4.03	0	1	0	0
1172677027	1	0	7	1	21	0	0	0	0	0	0	0	0	0	0	0	0	0	0	0	0	0	0	0									109					1.9		9.7	242	3.96			12.66	0	0	0	0
1800077577	1	0	6	0	58	0	0	0	0	0	0	1	0	0	0	0	0	0	0	0	1	0	0	0	15	24	8.27	1485	14.9	364.02	5.21	35.22	97	6.51	6.1	544	359	0.74	137	5.45	331	3.12	232	13.4	6.76	0	0	0	1
2102377225	1	0	2	1	31	0	0	0	0	0	0	0	0	0	0	0	0	0	0	0	0	0	0	0	11	13	9.6	195	126.4	33	3.34	4.84	130	4.91	3.7	47	136	0.18	140	6.12	238	3.98	0	1.62	6.94	0	0	0	0
1941386195	1	0	9	0	41	0	0	0	0	0	0	0	0	0	0	0	0	0	0	0	0	0	0	0	18	34	108.2	400	91.1	341	6.93	5.67	150	65.2	4.5	90	308	0.86	142	4.06	453	5.05	21	4.38	5.52	1	0	0	0
1431829282	1	0	4	1	50	0	0	0	0	0	0	1	0	0	0	0	0	0	0	0	0	0	0	0	22	18	10.8	390	102.6	235	5.5	6.27	130	6.3	4.9	59	209	1.22	150	4.05	231	4.29	21.7		5.6	0	0	0	1
870629988	1	0	5	1	47	0	0	0	0	0	0	0	0	0	0	0	0	0	0	0	0	0	0	0	17	17	86.9	180	106	118		5.1	146	70.8	3.7	57	250	1.21	144	12.14	255	4.81	8	3.84	14.43	0	0	0	0
1612353473	2	1	8	1	62	0	0	0	0	1	0	0	0	0	0	0	0	0	0	0	1	0	0	0	8	21	23.8	925	3.1	2610	4.73	7.7	97	31.1	5.4	1033.4	325	0.46	142	1.21	75	3.45	201	36.77	1.73	1	0	0	1
521876897	1	0	14	1	85	0	0	0	0	0	0	1	0	0	0	0	1	0	0	0	1	0	0	0	5.9	18	7.21	155	32	29.87	2.44	9.62	57	8.73	3.6	131	138	0.4	140	4.3	328	1.75		28	5.03	1	0	0	1
184909134	1	0	7	1	47	0	0	0	0	0	0	0	0	0	0	0	0	0	0	0	0	0	0	0	24	21	82.2	410	106	89	7.39	5	113	118	3.4	46	224	1.16	144	4.7	365	3.86	4	3.43	6.51	1	0	0	0
1402092301	1	0	18	1	57	0	0	0	0	0	0	0	0	0	0	0	0	0	0	0	0	0	0	0	14	20	7.1	350	89	90		5.75	146	39.8	3.7	66	233	0.98	140	1.93	127	4.89	0	4.8	3.15	1	0	0	0
39485454	1	0	8	1	54	0	0	0	0	1	0	0	0	0	0	0	0	0	0	0	1	0	0	0	18	13	3.3	170	49.6	124	6.11	14.14	125	5.4	4	109	216	1.69	141	5.89	264	4.54	7.6	10.78	8.04	0	0	0	1
2137757564	1	0	19	1	55	0	0	0	0	0	0	1	0	0	0	0	0	0	0	0	0	0	0	0	51.05	45.11	94.94	290	75.1	439.65	4.69	5.84	152	34.6	4.46	76.83	230.31	1.38	143.33	4.65	176	4.85	3.675	5.94	6.55	1	1	0	1
635836544	1	0	4	1	43	0	0	0	0	0	0	0	0	0	0	0	0	0	0	0	0	0	0	0			1.07						135					2.41		3.2	160	4.42			6.06	0	0	0	0
328619948	1	0	9	1	55	0	0	0	0	0	0	0	0	0	0	0	0	0	0	0	0	0	0	0	36	40	90.2	215	75	475.71	6.72	5.01	124	16.4	4.2	77	380	1	141	4.4	251	3.86	8	2.8	5.8	0	0	0	0
1851677610	3	0	15	0	85	0	0	0	0	1	0	0	0	0	0	0	1	0	0	0	0	0	0	0	31	29	19.8	4100	49		4.96	31.36	170		4.9	117		1.7	173	8.9	126	5.51	213	15	11.3	0	0	0	1
416922701	1	0	5	0	61	0	0	0	0	0	0	1	0	0	0	0	0	0	0	0	0	0	0	0	17	33	202.2	630	92.1	828	10.18	11.59	129	50.3	3.8	79	277	0.77	139	9.37	193	4.27	5	8.04	10.42	1	1	0	1
597845557	1	0	21	1	80	0	0	0	0	0	0	1	0	0	0	0	1	0	0	0	0	0	0	0	15.44	25.12	1.07	70	53.1	103.33	4.52	5.74	126	4.87	4.37	88.57	206.19	1.76	129.68	4.66	247	4.19	6	4.5	7.08	0	0	0	1
38305060	1	0	6	0	62	0	0	0	0	0	0	0	0	0	0	0	0	0	0	0	0	0	0	0	26	28	60.2	365	79.7	264	5.53	5.97	145	21.4	4.5	89	328	0.93	141	4.54	202	4.74	16	3.76	6.12	0	0	0	0
1397845194	1	0	15	0	71	0	0	0	0	0	0	1	0	0	0	0	0	0	0	0	0	0	0	0	99	89	88.9	1165	48.2	1694	6.37	7.93	162	29.2	3.96	128	528	1.9	149	9.88	220	5.01	62	10.77	12.5	0	0	1	1
1443884434	1	0	11	0	61	0	0	0	0	0	0	1	0	0	0	0	0	0	0	0	0	0	0	0	33	29	18.1	285	97.4	489		5.67	152	20.3	3.9	69	265	1.43	143	3.77	208	5.18	4	6.77	5.82	1	0	1	1
54519515	2	1	10	0	51	0	0	0	0	0	0	0	0	0	0	0	0	0	0	0	0	0	1	1	143	183	125.8	475	106	5674.75	6.09	17.47	164	40.5	3.9	66	1000	0.7	133	3.2	162	5.75		7.7	4.22	0	0	0	0
994509468	1	0	10	1	31	0	0	0	0	0	0	0	0	0	0	0	0	0	0	0	0	0	0	0	16	14	2.7	135	88.7	54		4.18	133	4.61	4	77	230	1.02	142	5.7	139	4.48	1	3.05	7.94	0	0	0	0
1920123642	1	0	32	0	83	0	0	0	1	0	0	1	0	1	0	0	1	1	0	0	1	0	0	0	51	35	102.5	1060	35	627	6.94	8.4	156	74.1	3.9	157	305	1	138	7.6	216	4.89	2216	19.3	9.56	1	1	1	1
1068834655	1	0	9	0	59	0	0	0	0	0	0	0	0	0	0	0	0	0	0	0	0	0	0	0	8	13	38.49	930	9.8	1123	3.41	5.85	124	18.9	5.4	513	204	2.4	142	4.07	178	4.42	19	20.04	6.88	0	0	0	0
1719881970	1	0	9	0	38	0	0	0	0	0	0	0	0	0	0	0	0	0	0	0	0	0	0	0	38	36	102	295	88.3	414	6.11	6.96	151	45.9	4	94	290	0.63	143	5.52	165	5.14	2	4.26	6.68	1	0	1	0
1009762664	2	1	8	0	84	0	0	0	0	0	0	0	1	0	0	0	0	0	0	0	0	0	1	1	106	123	81.5	730	78.8	2610	6.71	6.34	165	53.4	5.1	78	743	1.01	140	2.73	177	5.52	23	9.43	4.31	1	1	0	1
668833261	1	0	21	1	29	0	0	0	0	0	0	0	0	0	0	0	0	0	0	0	0	0	0	0	46.68	57.85	84.07	325	79.1	616.13	4.68	5.51	158	30.9	4.63	85.59	404.17	1.49	143.54	7.32	232	5.27	5.332	4.61	9.34	1	0	1	0
1429061695	1	0	7	1	55	0	0	0	0	0	0	0	0	0	0	0	0	0	0	0	0	0	0	0	98	77	51.3	460	85.5	280	4.47	5.63	140	19.9	4.3	69	573	1.07	141	3.12	169	4.57	7.6		4.64	1	0	0	1
292526618	1	0	8	1	60	0	0	0	0	0	0	0	0	0	0	0	0	0	0	0	0	0	0	0	35	37	111.8	435	94.6	1019	5.27	5.53	143	48.5	4.1	61	426	0.87	141	7.89	355	4.79	4	3.29	9.35	1	0	0	0
1098123177	1	0	13	0	70	0	0	0	0	0	0	0	0	0	0	0	1	0	0	0	0	0	0	0	99	55	167.8	1885	90.4	2610	4.75	9.61	82	142	4.4	71	208	0.41	135	3.1	213	2.93	24.9	8.13	3.77	1	1	1	1
2108380544	2	1	18	0	70	0	0	0	0	0	0	0	0	0	0	0	1	0	0	0	0	0	1	0	50.73	44	130.69	620	32	2283.26	6.02	6.55	132	97	4.17	180.54	246	0.73	147.84	6.43	167	3.89	8	8.34	7.47	1	0	0	1
495087702	3	0	12	0	58	0	0	0	0	1	0	0	0	0	0	0	0	0	0	0	0	0	0	0	5.9	12	337.5	1990	55	242.13	9.93	21.9	141	6.58	5.7	124		1.5	135	19	294	4.51	2	7.1	21.95	0	0	0	0
643950857	1	0	21	0	47	0	0	0	0	0	0	0	0	0	0	0	0	0	0	0	0	0	0	0	17	36	90.9	685	90	907.26	4.8	5.01	129	27.1	4.9	88	251	5.3	136	1.7	182	3.93	18	6.4	9.04	0	0	1	0
730998272	1	0	11	0	54	0	0	0	0	0	0	0	0	0	0	0	0	0	0	0	0	0	0	0	42.7	49.33	380.26	1320	84.5	3001	7.07	5.73	148	795.8	4.51	88.86	574.13	0.83	146.48	15.02	242	4.21	4.75	6.75	16.66	0	1	0	0
1794761327	1	0	12	1	63	0	0	0	0	0	0	1	0	0	0	0	0	0	0	0	0	0	0	0	25	36	77.9	5630	69.7	862	6.06	6.3	143	48.8	3.7	78	338	1.32	149	9.49	326	4.51	6	8.04	12	1	0	0	1
458288069	1	0	7	0	69	0	0	0	0	0	0	1	0	0	0	0	0	1	0	0	0	0	0	0	8	17	16.2		103	50.3	4.19	4.34	141	14.7	5.1	52	175	1.4	135	9.4	389	5.4		10	11.69	1	0	0	1
139008898	1	0	7	1	69	0	0	0	0	0	0	0	0	0	0	0	0	0	0	0	0	0	0	0	20	23	9	295	76.2	812	4.14	6.71	102	12.8	3.9	70	196	0.31	135	0.79	91	3.37	6	5.43	1.2	1	1	0	0
849179011	1	0	8	0	37	0	0	0	0	0	0	0	0	0	0	0	0	0	0	0	0	0	0	0	29	21	52.4	305	106.5	589.5	5.34	5.62	176	20.2	4.2	81	269	0.82	138	3.01	151	5.69	7.4	2.92	4.53	0	0	0	0
602275110	1	0	5	0	57	0	0	0	0	0	0	0	0	0	0	0	0	0	0	0	0	0	0	0			1.46		94		2.83	6.73	140		4.5	80		1.4	140	4.3	141	4.45		6.6	6.33	1	0	0	0
2078096105	1	0	11	1	60	0	0	0	0	0	0	0	0	0	0	0	0	0	0	0	0	0	0	0	16.02	17.19	4.9	875	96.3	216.37	5.55	6.9	135	6.62	4.14	57.89	189.38	1.25	141.11	2.87	149	4.45	3	4.64	4.44	0	0	0	0
575777895	1	0	9	1	81	0	0	0	0	0	0	1	0	0	0	0	0	0	0	0	0	0	0	0	10	15	2.2	1935	62		3.51	6.4	134	7.56	4.7	77		0.7	139	6.1	186	4.09		10.9	7.46	0	0	0	1
1467387852	1	0	12	1	74	0	0	0	0	0	0	0	0	0	0	0	0	0	0	0	0	0	0	0	11	18	126.8	1130	64.5	297	4.93	7.2	133	42	3.7	78	264	0.7	134	11.01	205	4.48	14	5.44	12.13	1	0	1	0
1956521104	1	0	8	0	40	0	0	0	0	0	0	0	0	0	0	0	0	0	0	0	0	0	0	0	27	22	31.7	180	80.8	783.8	5.74	6.75	156	20.6	4.4	100	170	1.21	144	5.5	256	5.07	2		7.42	1	0	0	0
98617851	1	0	9	0	62	0	0	0	0	0	0	0	0	0	0	0	0	0	0	0	0	0	0	0	65	62	116.1	1885	102.5	826.8	6.45	6.82	177	3.23	3.6	60	387	0.88	143	2.55	125	5.88	40	4.79	3.97	1	0	1	0
1250407604	2	1	3	0	67	0	0	0	0	0	0	1	0	0	0	0	0	1	0	0	0	0	1	0	118	78	63	43645	88		4.11	7.9	152		4.8	80		0.3	143	13.9	97	5.01	29	12	14.68	1	1	1	1
886661642	1	0	10	0	53	0	0	0	0	0	0	0	0	0	0	0	0	0	0	0	0	0	0	0	49	44	67.3	445	99.4	379	7.07	5.35	161	24.6	3.8	75.3	324	1.82	136.9	7.2	358	5.04	8	5.34	10.13	1	0	0	0
1250651245	1	0	14	1	56	0	0	0	0	0	0	0	0	0	0	0	0	0	0	0	0	0	0	0	84.18	58.53	44.5	755	67.6	1113.7	5.86	7.95	153	20.5	3.63	85.03	347.47	1.29	139.57	2.39	99	5.09	10	4.5	4.17	0	0	0	0
1777637824	1	0	11	1	59	0	0	0	0	0	0	0	0	0	0	0	0	0	0	0	0	0	0	0	46	74	118.9	450	98.6	1219	5.97	5.83	146	15.7	4.3	55	352	3.02	147	8.57	405	4.54	12	3.28	12.27	1	0	1	0
744272515	1	0	85	1	76	0	0	0	0	0	0	1	0	0	0	0	0	0	0	0	0	0	0	0	7	18	89.8	4335	61	37096.6	3.89	4.51	76		5.1	81	211	1.9	142	0	24	2.62		21.7	5.49	1	1	1	1
1536714562	1	0	13	1	38	0	0	0	0	0	0	0	0	0	0	0	0	0	0	0	0	0	0	0	12.79	19.56	6.94	80	72.5	57.26	3.89	4.96	128	26.3	4.28	87.3	157.26	0.76	136.71	4.87	187	4.34	0	2.6	6.46	0	0	0	0
781168857	1	0	6	0	57	0	0	0	0	0	0	0	0	0	0	0	0	0	0	0	0	0	0	0	36	30	121.2	225	74.4	853		6.59	153	30.9	4.5	97	292	0.75	144	6.51	165	4.93	8	6.42	7.66	1	0	1	0
1309320042	1	0	3	0	48	0	0	0	0	0	0	0	0	0	0	0	0	0	0	0	0	0	0	0	10	18	70.3		108	272.72		4.92	153		4.1	67	183	1.12	138	5.6	228	5.01		4.6	7.94	0	0	0	0
909501402	3	0	33	0	67	0	0	1	0	0	0	0	0	0	0	0	0	0	0	0	1	0	0	1	30	28	59.9	475	48.7	204	5.54	6.21	145	50.5	4.6	130	230	1.38	145	1.87	162	4.28	5	6.18	3.57	1	1	0	1
287412164	1	0	7	0	34	0	0	0	0	0	0	0	0	0	0	0	0	0	0	0	0	0	0	0	23	30	23	340	92	370	4.31	4.74	160	15	4	93	226	0.91	140	1.73	164	5.11	3	4.33	2.88	0	0	0	0
229118434	1	0	8	1	57	0	0	0	0	0	0	0	0	0	0	0	0	0	0	0	0	0	0	0	38.37	37.82	41.58	375	89.4	552.07	7.1	6.01	142	57.1	3.89	65.74	329.89	1.59	137.81	4.56	203	4.75	11	3.42	6.48	0	0	0	0
422602309	1	0	6	0	48	0	0	0	0	0	0	0	0	0	0	0	0	0	0	0	0	0	0	0	40	82	87.7	405	103.7	370	6.57	6.84	145	59.7	4.1	74	628	0.71	142	3.1	276	5.05	12	3.25	4.19	1	0	1	0
114353610	1	0	24	0	64	0	0	0	0	0	0	1	0	0	0	0	0	0	0	0	0	0	0	1	114	40	281.6	1305	95.4	2461	6.39	7.18	154	5.26	4.6	69	564	1.05	144	9.47	500	5.14		8.51	11.38	1	1	0	1
1272136491	2	1	16	0	79	0	0	0	0	0	0	1	0	0	0	0	1	0	0	0	0	0	1	0	21	42	68.62	215	81.8	709.3	6.92	7.02	148	52.6	3.31	77.64	236	0.42	138.95	4.86	169	4.82	17	7.7	5.62	0	0	0	1
506493788	1	0	6	0	63	0	0	0	0	0	0	1	0	0	0	0	0	0	0	0	0	0	0	0	33	28	66.6	260	93.3	246	5	5.53	153	29.6	4	74	231	1.02	137	3.28	121	5.05	3.3	5.11	4.92	1	0	1	1
725632167	1	0	12	0	40	0	0	0	0	0	0	0	0	0	0	0	0	0	0	0	0	0	0	0	34.7	21.39	5.1		98.5				149		4.14	84.89		2.09	141.32	2.48	163	5.13		3.32	5.32	0	0	0	0
1288745333	1	0	13	1	60	0	0	0	0	0	0	1	0	0	0	0	0	0	0	0	0	0	0	0	19.1	23.83	47.31	270	98.5	546.03	6.08	5.98	124	25.7	4.05	54.02	253	0.89	137.3	3.58	133	4.18	10	3.61	4.71	0	1	0	1
1060077158	1	0	25	1	89	0	0	0	0	0	0	1	0	0	0	0	0	0	0	0	1	0	0	0	12	17	70.9	1230	57.2	211.81		5.71	59	20	4.2	79	593	1.28	142	2.13	150	1.34		6.32	3.57	0	0	0	1
655810027	1	0	9	0	55	0	0	0	0	0	0	0	0	0	0	0	0	0	0	0	0	0	0	0	23	24	96.3	720	102.8	343	6.53	4.93	151	83.2	4	67	278	1.11	139	5.88	190	5.05	12.5	5.35	7.34	1	0	1	0
945681936	1	0	6	0	52	0	0	0	0	0	0	0	0	0	0	0	0	0	0	0	0	0	0	0	52	38	38.5	590	99.2	2279		5.73	169		4.9	88	322	0.95	136	4.05	198	5.33	93.4	4	5.77	1	0	1	0
985043809	1	0	5	0	40	0	0	0	0	0	0	0	0	0	0	0	0	0	0	0	0	0	0	0	37	27	15.7	480	89.4	427		5.33	159	6.4	3.8	92	208	1.35	138	3.87	178	5.52		7.51	5.82	0	0	0	0
178938927	1	0	7	1	51	0	0	0	0	0	0	1	0	0	0	0	0	0	0	0	0	0	0	0	30	26	30.1	235		209	7.12	5.6	148	13.9	3.8	67	310	1.59	139	7.22	224	4.7	28		9.56	0	0	0	1
739830202	1	0	34	0	84	0	0	0	0	0	0	1	0	0	0	0	0	0	0	0	0	0	0	0	8.85	17.59	31.39	615	46.6	204.58	4.39	6.27	153	23.3	5.15	122.09	168.01	1.67	137.09	2.83	177	4.83	19	6.92	5.17	0	1	0	1
2140535639	1	0	14	1	89	0	0	0	0	0	0	1	0	0	0	0	0	0	0	0	0	0	0	0	167	310	66.4		75	1260.37	7.28	6.5	104	22.9	2.4	63		2.9	140	5.4	316	3.44		6.6	8.7	0	1	0	1
1445996177	1	0	26	0	58	0	0	0	0	0	0	0	0	0	0	0	0	0	0	0	0	0	0	1	30	52	134	485	55.4	2610	7.27	6	138	112	4	123	529	0.33	134	4.4	116	4.36	70.9	9.37	4.86	1	1	0	0
2007725498	1	0	10	0	46	0	0	0	0	0	0	0	0	0	0	0	0	0	0	0	0	0	0	0	63	45	141.4	275	55.4	1754		6.14	148	43.5	4.5	132	396	1.74	137	3.52	210	4.97			5.66	1	0	1	0
1539819505	1	0	24	0	28	0	0	0	0	0	0	0	0	0	0	0	0	0	0	0	0	0	0	0	17	36	360.1	1605	115.6	749	10.69	5.95	145	568	3.9	80	195	0.45	136	13.94	254	4.57		5.68	15.97	0	0	0	0
970033912	1	0	17	1	62	0	0	0	0	0	0	1	0	0	0	0	0	0	0	0	0	0	0	0	20	36	104.35	915	94.9	423	5.8	7.5	134	56.1	3.8	58	449	0.83	133	7.53	225	4.22	42	3.91	8.7	1	0	1	1
744690994	1	0	7	0	50	0	0	0	0	0	0	1	0	0	0	0	0	0	0	0	0	0	0	0	50	37	61.1	240	101.7	295	4.75	6.54	153	28.2	4.1	75	331	0.56	138	5.18	46	5.22	7.6	6.28	5.99	1	0	1	1
1806064971	1	0	8	0	50	0	0	0	0	0	0	1	0	0	0	0	0	0	0	0	0	0	0	0	31.93	23.86	27.96	220	85.7	477.2	6.26	5.25	151	26.98	5.17	89.89	263.38	1.29	141.54	2.82	196	4.66	16	3.74	4.51	1	0	0	1
539196721	1	0	2	1	44	0	0	0	0	0	0	0	0	0	0	0	0	0	0	0	0	0	0	0	18	22	25.7		108	65.77	5.09	5.31	126	13.4	4.2	57	208	1.3	134	9	245	3.88			10.86	0	0	0	0
1386468816	3	0	53	1	81	0	0	0	0	0	0	0	0	0	0	0	0	1	0	0	1	0	0	0	42	93	65.2	1870	14.9	678.47	5.33	5.07	115	12.2	4.1	617		0.6	113	5.8	263	3.75	12	16.4	7.34	1	1	0	1
1676843285	1	0	4	0	78	0	0	0	0	0	0	1	0	0	0	0	0	0	0	0	0	0	0	0	41	34	5.59		70				122		4.8	90		2.3	139	4	293	4.08			7.47	0	0	0	1
1291849440	1	0	2	1	33	0	0	0	0	0	0	0	0	0	0	0	0	0	0	0	0	0	0	0			2.97		116			5.19	120		4.2	58		1.5	136	3.7	169	3.58			5.81	0	0	0	0
661522242	1	0	11	1	55	0	0	0	0	0	0	0	0	0	0	0	0	1	0	0	0	0	0	0	17	27	60.2	370	84.1	151	6.42	5.63	113	50.9	4.4	70	349	2.15	144	3.36	180	3.56	16.4	3.49	6.04	1	0	1	1
1129393652	1	0	27	0	67	0	0	0	0	0	0	0	0	0	0	0	0	0	0	0	1	0	0	0	11	11	41	565	7.1	562	4.67	5.02	101	18.8	5.2	640	203	1.08	140	4.81	282	2.93	10	14.99	7.14	1	1	0	1
1400976374	1	0	11	0	54	0	0	0	0	0	0	1	0	0	0	0	0	0	0	0	0	0	0	0	90	434	59.5	1090	101	588.08	6.61	22.15	156	27.4	4.1	71	733	0.7	138	8.4	302	5.28	12	5	9.79	1	0	1	1
263741630	1	0	13	1	48	0	0	0	0	0	0	0	0	0	0	0	0	0	0	0	0	0	0	0	9.95	26.61	0.48	105	114.4	22.79	3.4	5.16	130	1.9	4.18	44.25	142.18	1.4	138.12	2.84	285	4.07	2	2.17	4.81	0	0	0	0
919581109	1	0	14	1	71	0	0	0	0	0	0	0	0	0	0	0	0	0	0	0	0	0	0	0	18.4	29.28	20.39	230	92.7	161.3	4.46	6.11	132	36.6	4.41	51.38	237	0.98	145.64	1.93	67	4.09	5	3.83	3.11	0	0	0	0
1201565903	1	0	3	1	46	0	0	0	0	0	0	0	0	0	0	0	0	0	0	0	0	0	0	0	44	48	0.79		112	6.92	2.37	6.22	54		4.1	49	206	0.7	142	5.3	195	2.73		1.9	6.55	0	0	0	0
1558016859	1	0	9	0	53	0	0	0	0	0	0	1	0	0	0	0	0	0	0	0	0	0	0	0	36	35	47.3	215	92.4	641	5.2	6.45	177	21.8	3.7	83	334	0.85	135	2.69	161	5.99	29.2	4.2	3.9	1	0	0	1
22867454	1	0	34	0	57	0	0	0	0	0	0	0	0	0	0	0	0	0	0	0	0	1	0	0	187.67	97.52	48.95	1970	45.5	427.11	4.95		105	93.2	4.36	145.62	207	0.75	140.39	6.4	167	3.73		9.53	8.09	1	1	1	0
788948182	2	1	14	1	79	0	0	0	0	0	0	1	0	0	0	0	0	0	0	0	0	0	0	0	17	40	1.11	195	47	527.46	4.1	8.9	68	3.64	4.3	98	264	0.5	133	6.3	186	2.11		22.2	7.69	1	0	0	1
1499612908	2	1	159	0	24	0	0	0	0	0	0	0	0	0	0	0	0	0	0	0	0	0	1	0	37	21	0.56	125	91	773.25	2.27	4.96	142	50	4.4	80	200	1.2	143	3.9	220	4.4	4	5.7	5.57	1	1	1	0
1915750544	1	0	14	1	79	0	0	0	0	0	0	0	0	0	0	0	0	0	0	0	0	0	0	0	15.85	18.14	1.3	435	83	232.87	4.31	5.54	136	8.35	3.69	60.51	215.79	0.93	141.52	2.39	196	4.54	5	6.1	3.63	0	0	0	0
1797473433	3	0	10	1	83	0	0	0	0	1	0	1	1	1	0	0	0	0	0	0	1	0	0	0	32	99	6.52	590	25	186.53		7.89	133	24.9	4.2	163	348	3	142	12.6	235	4.24	106	11.9	16.62	1	0	1	1
725126242	1	0	7	0	74	0	0	0	0	0	0	0	0	0	0	0	0	0	0	0	0	0	0	0	47	57	28.4	570	74	754.69	7.22	5.92	155	32.2	4.1	88	409	0.3	133	14.1	291	5.17		4	15.6	1	0	1	0
381400781	1	0	9	1	66	0	0	0	1	0	0	1	0	0	0	0	0	0	0	0	0	0	0	0	104	126	10.9	380	75.2	1336		6.55	140	30.1	3.8	72	235	1.29	142	1.7	146	4.03	16	6.04	3.82	1	0	1	1
170209017	2	1	2	1	93	0	0	0	0	1	0	1	0	1	0	0	0	1	0	0	0	0	0	0	19	71	157.7	1515		1051.37		9.09	113	185	4.5	266	291	0.5	135	13.2	116	4.17	9298	33.3	13.89	1	0	0	1
933080298	2	1	15	0	71	0	0	0	0	0	0	0	0	0	0	0	0	0	0	0	0	0	1	1	32	62	98.3	230	48	2486.95	6.89		143	48.7	4.28	128	707	0.4	129.1	6.5	145	4.59		11.7	7.38	0	0	0	0
1975544306	3	0	26	0	69	0	0	0	0	0	0	0	0	0	0	0	0	0	0	0	0	0	0	0	33	28	25.3	265	88	195	5	5.28	148	28.2	3.7	77	194	0.86	138	3.59	127	4.92	8.9	6.53	4.89	1	1	1	0
2068470954	1	0	6	1	38	0	0	0	0	0	0	0	0	0	0	0	0	0	0	0	0	0	0	0	46	44	9.88		122		4.68	4.67	114			45	145	1.8		2	134	3.83		3.4	4.13	0	0	0	0
1188836766	1	0	7	1	45	0	0	0	0	0	0	0	0	0	0	0	0	0	0	0	0	0	0	0	33	24	7.3	190	105.7	174	3.7	6.97	121	8.7	4.4	60	261	0.94	144	2.6	190	4.31	2	4.44	3.83	0	0	0	0
1115733590	3	0	21	0	59	0	0	0	0	0	0	0	0	0	0	0	0	0	0	0	0	0	0	0	49	91	267	10935	85			6.74	160		3.7	86	491	0.6	134	16.4	220	4.97	102	10.2	18.84	0	1	0	0
416365345	1	0	13	0	32	0	0	0	0	0	0	0	0	0	0	0	0	0	0	0	0	0	0	0	23.4	21.77	35.48	1825	76.7	1799	3.85	20.93	173	46.02	4.68	109.4	220.08	0.79	131.2	5.7	168	5.44	7	7.26	7.22	0	0	0	0
1661321532	1	0	1	0	49	0	0	0	0	0	0	0	0	0	0	0	0	0	0	0	0	0	0	0	39	51	30.1		87	496.76	3.96	5.89	146	8.21	3.9	89		1.3	143	2.6	151	4.79		4.1	4.69	0	0	0	0
1535337637	1	0	11	0	73	0	0	0	0	0	0	0	0	0	0	0	0	0	0	0	0	0	0	0	55.32	54.23	93.45	360	68.5	550.13	6.69	6.81	160	21.5	4.63	94.65	318.26	1.26	142.8	7.13	234	5.01	9	5.74	9.04	0	0	0	0
543799843	1	0	15	0	89	0	0	0	0	0	0	0	0	0	0	0	0	0	0	0	0	0	0	0	22.84	31.91	24.03	1375	40.9	490.64	4.93	10.34	131	9.8	5.27	132.11	306.33	0.49	141.11	3.67	278	4.35	11	10.06	4.47	0	0	0	0
1659002779	1	0	9	1	63	0	0	0	0	0	0	0	0	0	0	0	0	0	0	0	0	0	0	0	31	33	2.68	265	84	170.71	4.48	5.64	144	7.5	4	67	198	1.73	142	2.44	185	4.66	2		4.75	0	0	0	0
1923494713	1	0	9	0	26	0	0	0	0	0	0	0	0	0	0	0	0	0	0	0	0	0	0	0	13	12	42.5	230	7.9	686	3.32	6.29	98	16.5	4.2	743	201	0.17	136	1.25	170	2.94	32	11.96	1.56	1	0	0	0
1212778387	1	0	7	0	52	0	0	0	0	0	0	0	0	0	0	0	0	0	0	0	0	0	0	0	26	25	31.2	420	87.9	1030	5.5	5.18	156	21.4	3.1	87	189	1.39	138	2.27	258	5.57	16.3	4.65	4.08	1	0	1	0
537425466	2	1	32	1	78	0	0	0	0	0	0	0	0	0	0	0	0	0	0	0	0	0	1	1	15	27	29	390	85.3	194	4.37	7.6	143	15.5	3.6	57	313	1.74	142	4.1	211	4.93	10	2.3	6.2	1	1	0	0
804431359	1	0	4	1	55	0	0	0	0	0	0	0	0	0	0	0	0	0	0	0	0	0	0	0	25	27	50.6	590	100.8	236	6.08	6.18	131	29.4	3.5	56	309	0.99	139	4.5	229	4.62	3		6.2	1	0	0	0
1517333072	1	0	3	1	26	0	0	0	0	0	0	0	0	0	0	0	0	0	0	0	0	0	0	0	5.9	21	22.8		138	19.01	4.1	4.86	91	12.7	4.2	40	168	0.7	137	5.7	212	3.6	4	1.5	7	0	0	0	0
1343924542	1	0	20	1	64	0	0	0	0	0	0	0	0	0	0	0	0	0	0	0	0	0	0	0	14	21	33.5	555	73.8	125	4.53	4.5	146	35.1	3.9	74	303	1.65	141	3.4	216	5.03	9.103		5.57	1	1	1	0
491245736	2	1	12	1	59	0	0	0	0	0	0	0	0	0	0	0	0	0	0	0	0	0	1	1	177	76	114.5	265	54.4	1227	6.16	5.76	145	69.9	5.3	80	415	0.93	147	5.12	231	4.87	7	7.59	6.76	1	0	1	0
625881685	1	0	12	1	68	0	0	0	0	0	0	0	0	0	0	0	0	0	0	0	0	0	0	0	24	23	178.6		60	629.87		6.36	124	70.7	5.4	86	185	1.7	135	13.5	299	4.32		9.9	16.36	0	1	0	0
632302849	2	1	2	0	73	0	0	0	0	0	0	0	0	0	0	0	0	0	0	0	0	0	0	0	13	23	110	645	20	255	3.25	15.35	109	184	3.4	262	172	0.62	133	4.64	104	3.6	123	18.45	5.91	0	1	0	0
444291515	1	0	8	0	50	0	0	0	0	0	0	0	0	0	0	0	0	0	0	0	0	0	0	0	36.34		11.27					3.5	147			83.7		1.51		2.87	245	4.9		4.21	5.01	0	0	0	0
800145141	1	0	73	0	60	0	0	0	0	0	0	0	0	0	0	0	0	0	0	0	0	0	0	0	607	138	162.7	1060	50		5.43	7.02	100		4.8	133		1.7	145	10	263	3.14	41506	18.4	12.33	0	0	0	0
573854690	1	0	3	1	30	0	0	0	0	0	0	0	0	0	0	0	0	0	0	0	0	0	0	0			10.2				4.13		107					1.4		6.7	223	4.07			8.63	0	0	0	0
267217643	1	0	8	1	57	0	0	0	0	0	0	0	0	0	0	0	0	0	0	0	0	0	0	0	15	45	14.5		33	88.2		6.03	111	62.1	4.9	151	162	0.9	135	3.4	247	3.73		11.7	5.37	1	0	0	0
1821901373	2	1	0	0	83	0	0	0	0	0	0	0	0	0	0	0	0	0	0	0	0	0	1	0			111.5	4145	19			9.4	131		3.51	259		0.5	132.9	23.8	41	4.56	306	27.8	32.74	1	0	0	0
1797623878	1	0	7	0	58	0	0	0	0	0	0	0	0	0	0	0	0	0	0	0	0	0	0	0	48	39	30.07	400	71.2	254	4.79	5.72	154	13	4.5	100	271	0.45	139	2.99	120	4.6		7.49	3.89	1	0	0	0
540387610	1	0	9	0	49	0	0	0	0	0	0	0	0	0	0	0	0	0	0	0	0	0	0	0	21	22	43.5	265	92.3	2610	6.01	5.56	161	64	4	85	249	1.41	141	6.52	183	5.3	8	5.11	8.59	1	0	0	0
619420210	1	0	11	0	46	0	0	0	0	0	0	0	0	0	0	0	0	0	0	0	0	0	0	0	89	108	100.2	505	88	2319	7.32	7.32	161	97.3	4.7	90	411	0.44	142	4.86	133	5.43	12	8.9	5.61	1	0	1	0
2127510997	1	0	8	1	36	0	0	0	0	0	0	0	0	0	0	0	0	0	0	0	0	0	0	0	25	35	36.9	590	112.6	471	5.13	6.19	134	31.1	3.4	60	389	1.03	142	4.97	247	4.61	13.8	2.69	6.29	1	1	1	0
868459113	3	0	26	1	70	0	0	0	0	0	0	0	0	0	0	0	0	0	0	0	0	0	0	0	29	58	58.7	13405	57	124.53	4.11		129	23.6	4.5	89	418	1.1	137	11.7	215	4.21		9.1	13.92	0	1	0	0
1686046448	1	0	14	0	57	0	0	0	0	0	0	0	0	0	0	0	0	0	0	0	0	0	0	0			4.64	355	73	260.75		14.35	116	12.9	4.9	99		0.3	141	12.8	213	3.8		20.1	13.61	0	0	0	0
251199296	1	0	11	1	57	0	0	0	0	0	0	0	0	0	0	0	0	0	0	0	0	0	0	0	26.84	25.2	57.24		89.1				147		4.08	65.92		0.91	142.07	3.17	158	4.48		3.33	4.42	1	1	0	0
1093543701	1	0	33	0	41	0	0	0	0	0	0	0	0	0	0	0	0	0	0	0	0	0	0	0	57	162	42.5	1980	95	483.84	3.85	6.67	124	23.9	2.5	87	150	0.4	121	9.9	165	3.5		4.7	11.42	0	1	0	0
1635167805	1	0	12	0	33	0	0	0	0	0	0	0	0	0	0	0	0	0	0	0	0	0	0	0	18	22	1.85	365	52	314	1.59	49.82	134	4.6	6.6	150	231	0.5	129	9.3	294	4.5	122	20.6	11.19	0	0	0	0
1612728775	1	0	7	1	42	0	0	0	0	0	0	0	0	0	0	0	0	0	0	0	0	0	0	0	34	41	114.1	375	102.6	249.7	5.79	5.13	125	44.8	3.7	64	372	1.36	147	5.42	260	4.47	5	3.51	7.06	1	0	0	0
146876737	1	0	29	0	58	0	0	0	0	0	0	0	0	0	0	0	0	0	0	0	0	0	0	0	36	51	29.3	265	94.1	1794	3.88	5.84	153	36.6	4.5	109	283	1.13	140	1.77	139	5.13	28	7.6	3.26	1	1	1	0
167790088	1	0	8	0	58	0	0	0	0	0	0	0	0	0	0	0	0	0	0	0	0	0	0	0	36	46	94.6	255	91.9	698	6.72	6.54	148	19	3.5	81	256	0.97	139	7.12	215	4.92	8	5.96	8.48	0	0	0	0
1280717616	1	0	11	0	54	0	0	0	0	0	0	0	0	0	0	0	0	0	0	0	0	0	0	0	36	31	7.06		40	356.83		7.11	131	7.2	4.7	164		1.1	142	4.6	243	4.44	7	7.9	6.46	0	0	0	0
672309261	1	0	6	0	59	0	0	0	0	0	0	0	0	0	0	0	0	0	0	0	0	0	0	0	70	56	82.7	555	93.9	1264	6.11	5.8	145	53.5	3.7	78	390	1.21	135	4.89	207	4.78	14.3	4.66	6.72	1	0	1	0
1393936107	1	0	7	1	44	0	0	0	0	0	0	0	0	0	0	0	0	0	0	0	0	0	0	0	31	25	52.8	240	109	36.15	5	6.74	120	15.6	4.4	56	293	1.6	140	4.2	220	5.03		1.66	6.16	1	0	0	0
322216077	1	0	5	0	48	0	0	0	0	0	0	0	0	0	0	0	0	0	0	0	0	0	0	0	35	39	20.7	545	87.9	218	4.04	6.39	137	18.3	4.3	89	299	1.25	139	1.63	159	4.71	8		3.27	1	0	1	0
383811129	1	0	11	0	55	0	0	0	0	0	0	0	0	0	0	0	0	0	0	0	0	0	0	0	362	397	140.4	635	74.5	2610	5.5	6.27	169		3.2	98	826	1.4	138	8.92	296	5.34	20		10.99	1	1	0	0
1145298041	1	0	16	0	28	0	0	0	0	0	0	0	0	0	0	0	0	0	0	0	0	0	1	0	40	44	264.9	985	116	1547.03	8.56	5.9	144	175	4.24	79	257	0.6	137.6	9	177	4.99		6.4	11.32	1	0	0	0
1102776682	1	0	14	1	55	0	0	0	0	0	0	0	0	0	0	0	0	0	0	0	0	0	0	0	78	42	182.7	180	77.3	310	5.34	6.77	161	197	3.5	75	327	0.84	140	3.89	242	5.05	18		5.13	1	1	1	0
312362534	1	0	25	0	71	0	0	0	0	0	0	0	0	0	0	0	0	0	0	0	0	0	0	0	6	16	22.9	775	9	412	7.5	5.73	111	32.2	6.3	514	298	0.56	138	2.78	208	3.42		17.43	4.08	1	1	1	0
994387906	1	0	14	1	60	0	0	0	0	0	0	0	0	0	0	0	0	0	0	0	0	0	0	0	19	39	83.7	410	85.6	345		6.56	143	10.3	4.2	67	380	0.72	144	2.12	144	4.64	48	4.01	3.05	1	0	1	0
646667194	2	1	46	1	81	0	0	0	0	0	0	0	0	0	0	0	0	0	0	0	0	0	1	0	13.5	16.89	236.22	2020	12.8	2820.59	3.27	5.77	76	82.5	5.06	284.66	410.8	0.31	138.6	8.84	99	2.36	5.8	23.73	10.08	0	0	0	0
1574561920	1	0	10	0	81	0	0	0	0	0	0	0	0	0	0	0	0	0	0	0	0	0	0	0	37	43	164.4	1515	70	1309.59	6.3	7.94	116	33.8	4.7	89	213	1.1	135	6.7	195	3.98		8.6	8.9	0	1	0	0
790692419	1	0	3	0	52	0	0	0	0	0	0	0	0	0	0	0	0	0	0	0	0	0	0	0	6	29	2.91	950	101		4.58	4.64	140		3.9	73	711	2.5	142	3.5	357	4.79			6.76	0	0	0	0
1672320225	1	0	5	1	25	0	0	0	0	0	0	0	0	0	0	0	0	0	0	0	0	0	0	0	62	35	65.1	1305	115.7	60	4.09	4.47	125	9.14	4	64	178	1.67	141	3.62	263	4.28	2	2.35	5.62	0	0	0	0
452750182	1	0	17	1	46	0	0	0	0	0	0	0	0	0	0	0	0	0	0	0	0	0	0	0	217	91	18.9		115	270.37		5.78	128	22.8	3.4	46	248	2.1	134	10.3	407	4.09	8	6.6	14.34	0	0	0	0
346063439	2	1	4	1	74	0	0	0	0	0	0	0	0	0	0	0	0	0	0	0	0	0	0	0	78	100	11.1	455	54	5712.86	2.02	6.05	83	54.5	3.85	91	218	1.02	135.3	1.31	116	2.75	7	8.6	3.66	0	1	0	0
1663711792	3	0	22	0	60	0	0	0	0	0	0	0	0	0	0	0	0	0	0	0	0	0	0	0	27	36	59.6	8325	64.7	2610		4.75	103	13.1	5	107	157	0.41	131	5.56	461	3.55		13.5	6.23	1	1	0	0
87564048	2	1	11	1	71	0	0	0	0	0	0	0	0	0	0	0	0	0	0	0	0	0	1	1	9	23	53.9	355	37.6	51	6.93	5.96	141	47.4	4.3	124	280	0.39	141	9.16	385	5.76	26	10.26	10	1	1	0	0
209779596	1	0	28	0	78	0	0	0	0	0	0	0	0	0	0	0	0	0	0	0	0	0	0	0	34	82	14.7	910	36.4	2610	5.71	8.03	119	67.2	4.5	155	360	0.41	143	5.15	167	3.93	50000	9.39	5.86	1	1	1	0
561258224	1	0	8	1	28	0	0	0	0	0	0	0	0	0	0	0	0	0	0	0	0	0	0	0	32	39	6.7	215	109.1	54		4.28	218	13.8	3.8	66	301	1.09	142	2.85	107	7.31	26	6	4.7	0	0	0	0
1891358826	1	0	6	0	37	0	0	0	0	0	0	0	0	0	0	0	0	0	0	0	0	0	0	0	27	31	1.34		91				163		4.8	70	199	2.8	140	7	308	5.24			10.88	0	0	0	0
545284143	1	0	8	1	59	0	0	0	0	0	0	0	0	0	0	0	0	0	0	0	0	0	0	0	24	27	1.8	805	100.4	315		6.01	144	4.7	4	52	261	0.64	143	2.82	161	4.64	6	1.69	3.9	1	0	0	0
1253632646	2	1	22	0	62	0	0	0	0	0	0	0	0	0	0	0	0	0	0	0	0	0	1	1	236	197	270.5	980	31	1289.82	7.93	6.47	123	57.8	4.8	193	767	0.7	137	6.2	213	4.42	13	18.8	7.3	0	0	0	0
1916021138	1	0	12	0	65	0	0	0	0	0	0	0	0	0	0	0	0	0	0	0	0	0	0	0	26	29	88.5	750	70.3	549	5.04	6.18	152	25.4	3.8	97	335	0.91	145	3.25	267	4.79	12		4.66	1	0	1	0
536189871	1	0	29	1	53	0	0	0	0	0	0	0	0	0	0	0	0	0	0	0	0	0	0	0	38.55	33.94	9.45	165	91	107.17	4.33	5.48	149	6.38	4.2	60.4	211.34	0.8	148.47	2.27	169	4.57	2	4.57	3.52	0	0	0	0
35004409	1	0	10	1	62	0	0	0	0	0	0	0	0	0	0	0	0	0	0	0	0	0	0	0	15	17	98.6	365		85	3.11	6.29	148	12.8	3.7	79	322	0.62	139	3.51	337	4.74	6.8	5.13	4.43	1	0	0	0
2073112307	1	0	18	0	71	0	0	0	0	0	0	0	0	0	0	0	0	0	0	0	0	0	0	0	43	39	122.5	250	86			8.98	143		4.3	78		0.9	139	3.9	113	4.75	229	6.7	5.56	1	0	1	0
1750830056	1	0	6	1	70	0	0	0	0	0	0	0	0	0	0	0	0	0	0	0	0	0	0	0	16	20	1.22	480	51		4.69	11.52	107		4.3	97		3	133.9	8.9	217	3.49		5.9	13.01	0	0	0	0
1056046191	2	1	23	1	62	0	0	0	0	0	0	0	0	0	0	0	0	0	0	0	0	0	1	0	33	115	223.6	900	68	1310.43	5.75	6.18	93	44.4	3.6	80	0	0.9	137	1.1	23	2.62	3	3.7	2.76	1	1	1	0
1217919050	1	0	8	1	64	0	0	0	0	0	0	0	0	0	0	0	0	0	0	0	0	0	0	0	25	28	0.5	410	94.1	310	4.18	8.35	139	4.2	3.9	57	293	1	125	2.76	176	4.21	6	4.51	4.09	1	0	0	0
1340514376	1	0	7	1	58	0	0	0	0	0	0	0	0	0	0	0	0	0	0	0	0	0	0	0	30	31	58.6	215	97	210		5.9	135	4.99	4.4	59	214	0.86	144	4.66	209	4.26		2.73	6.01	0	0	0	0
14022350	1	0	11	0	51	0	0	0	0	0	0	0	0	0	0	0	0	0	0	0	0	0	0	0	49	60	170.73	8780	93.8	302	5.8	6.53	139	75.7	4.4	82.9	424	0.93	139	6.84	116	4.28	11		8.11	0	0	0	0
2091913195	1	0	9	0	57	0	0	0	0	0	0	0	0	0	0	0	0	0	0	0	0	0	0	0	36	62	221.6	790	100.8	2610	7.06	5.96	145	79	4.3	68	492	1.04	137	4.6	277	3.75	7.9	6.92	6	1	0	0	0
619508439	2	1	12	1	68	0	0	0	0	0	0	0	0	0	0	0	0	0	0	0	0	0	1	1	17	56	103.2	530	29.1	416	5.01	8.96	110	30.4	3.81	156	502	0.64	129.7	4.13	178	3.84	24.6	18.31	5.01	0	0	0	0
326581438	1	0	20	0	37	0	0	0	0	0	0	0	0	0	0	0	0	0	0	0	0	0	0	0	376	124	2.35	100	117	346.18		23.08	160	8.42	4.5	67	187	2.3	136	2	161	5.04		3.5	4.84	1	0	1	0
1141766653	1	0	16	0	60	0	0	0	0	0	0	0	0	0	0	0	0	0	0	0	0	0	0	0	41.72	38.22	49.69	460	75	540.6	5.39	6.12	151	118.6	4.02	94.7	326.5	2.47	148.89	2.45	145	4.54	21.17	5.25	5.39	0	0	1	0
1493079190	2	1	61	0	73	0	0	0	0	0	0	0	0	0	0	0	0	0	0	0	0	0	1	0	15	15	161.2	1035	85	318.22	10.88	6.5	128	33.2	4.7	78		1.1	139	10	282	4.47	11	5.2	12.1	0	0	0	0
630044415	2	1	0	1	70	0	0	0	0	0	0	0	0	0	0	0	0	0	0	0	0	0	0	0			404.5	13050	15		5.03	19.81	126		6.2	263		0.6	137	12.4	65	4.16	731	46.7	13.54	0	0	0	0
122568389	1	0	12	0	53	0	0	0	0	0	0	0	0	0	0	0	0	0	0	0	0	0	0	0	71	45	5.24	345	78.6	2285	6.82	7.77	166	21.5	4.6	94.9	317	1.34	142	3.03	171	5.33	2481	4.97	4.7	1	0	0	0
859962791	3	0	32	1	83	0	0	0	0	0	0	0	0	0	0	0	0	0	0	0	0	0	0	0			41.2		100	632.11	4.04	4.83	104	34.9	4	32		1.1	134	3.2	294	3.26		2.6	4.98	1	1	1	0
1247460713	2	1	2	1	58	0	0	0	0	0	0	0	0	0	0	0	0	0	0	0	0	0	1	0	22	70	9.61	2275	100	72.9	3.94	5.38	130	5.29	3.8	54	419	1.5	135	2.2	282	4.33	4	5.7	4.4	1	0	0	0
1032299660	1	0	2	1	20	0	0	0	0	0	0	0	0	0	0	0	0	0	0	0	0	0	0	0	9.37	12.28							140		4.29		118.87	2.4	141.21	2.89	232	4.5			6.07	0	0	0	0
109857048	1	0	13	1	53	0	0	0	0	0	0	0	0	0	0	0	0	0	0	0	0	0	0	0	16	20	167.8	410	73.7	487	6.47	24.29	142	82	3.9	79	253	0.87	143	3.27	122	4.67	4	3.97	4.26	1	0	0	0
264955990	1	0	30	0	64	0	0	0	0	0	0	0	0	0	0	0	0	0	0	0	0	0	0	0	41.57	29.98	32.35	135	100.8	212.4	3.74	7	147	31.54	4.07	60.36	169.42	1.97	143.54	3.02	130	4.52	7.993	3.68	5.25	1	1	1	0
746350578	1	0	14	0	71	0	0	0	0	0	0	0	0	0	0	0	0	0	0	0	0	0	0	0	18	63	292.4	2460	26.7	1238	8.74	8.47	116	33	4.5	209	342	0.42	138	26.15	324	3.77		9.68	27.35	1	1	0	0
994143277	1	0	11	0	58	0	0	0	0	0	0	0	0	0	0	0	0	0	0	0	0	0	0	0	31.09	23.26	105.15	180	94.5	286.8	5.52	5.81	141	162	4.04	78.2	186.98	0.82	135.86	8.91	132	4.69	15	5.84	10.27	0	1	0	0
957802029	1	0	21	0	35	0	0	0	0	0	0	0	0	0	0	0	0	0	0	0	0	0	0	0	50	46	33.8	365	66.5	799	5.6	5.68	155	7.77	4.3	121	401	1.2	145	4.43	121	5.07		4.91	5.96	0	1	0	0
1912713509	1	0	5	1	65	0	0	0	0	0	0	0	0	0	0	0	0	0	0	0	0	0	0	0	35	38	32.8	575	84.1	1333	5.98	6.34	124	16.7	4.1	66	274	0.65	131	6.33	394	4.02	3	3.05	7.34	0	0	0	0
566813849	2	1	27	0	49	0	0	0	0	0	0	0	0	0	0	0	0	0	0	0	0	0	1	1	30	40	218.7	755	53.7	692	6.71	6.33	137	162	2.5	133	453	1.04	139	4.37	224	5.22		11.37	5.64	0	0	0	0
549786387	1	0	12	1	52	0	0	0	0	0	0	0	0	0	0	0	0	0	0	0	0	0	0	0	21	32	8.65	305	91	255.4	5.06	5.55	129	16.4	3.4	54	245	0.68	140	2.91	106	4.31	2	3.1	4.09	0	0	0	0
722445726	1	0	7	1	49	0	0	0	0	0	0	1	0	0	0	0	0	0	0	0	0	0	0	0	139	100	62.5	325	82	465	6.83	7	143	3.03	4.1	74	414	0.69	144	8.35	291	4.92	2	6.13	9.98	1	0	0	1
441564652	1	0	12	1	63	0	0	0	0	0	0	1	0	0	0	0	0	0	0	0	0	0	0	0	32.41	23.05	50.25	385	59.8	346.39	3.95	6.05	131	9.44	4.27	88.57	262	1.29	145.43	2.25	125	4.44	4	5.27	4.03	0	0	0	1
1757097903	2	1	1	0	74	0	0	0	0	1	0	0	0	0	0	0	0	0	0	1	0	0	0	1	25	64	118.8	2615	19	364.87	3.95		86	93.8	5.3	267	345	0.2	144	4	77	3.29		31.4	5.5	0	0	0	1
276563277	1	0	7	1	70	0	0	0	0	0	0	0	0	0	0	0	0	0	0	0	0	0	0	0	12	26	13.5	300		376.4	4.86	5.16	151	21.6	4.3	64	241	0.5	138	3	140	5.03	17	3.46	3.69	0	0	0	0
780370227	1	0	14	0	73	0	0	0	0	0	0	0	0	0	0	0	0	0	0	0	0	0	0	0	23	29	13.4	220	64.1	852	5.78	10.45	117	14.3	3.9	100	204	0.64	141	3.28	428	3.81	12		4.86	0	0	0	0
1522641316	1	0	14	0	37	0	0	1	0	0	0	0	0	0	0	0	0	0	0	0	0	0	0	0	39	55	89	1320	132			4.79	140		4.5	50		2.5	135	6	452	4.15	196	3.5	10.33	0	0	0	1
1450863046	1	0	8	0	39	0	0	0	1	0	0	0	0	0	0	0	0	0	0	0	0	0	0	0	137	68	46.3	270	112.4	1965	5.24	6.57	147	22.5	4	71	363	1.51	142	3.89	135	5.18	7	5.1	5.86	1	0	0	0
2119948833	1	0	3	0	42	0	0	0	0	1	0	1	0	0	0	0	0	0	0	0	1	0	0	0	34	19	3.6		5			15.18	123		5.7	994		0.77	144	2.66	194	3.72		23.2	3.94	0	0	0	1
923554517	1	0	10	1	85	0	0	0	0	0	0	1	0	0	0	0	0	0	0	0	0	0	0	0	19	31	58.4	2545	38.6	440	5.23	8.09	146	23.5	4.3	112	392	0.7	137	6.59	163	4.6	10	13.19	7.77	1	0	1	1
467951130	1	0	19	1	50	0	0	0	0	0	0	0	0	0	0	0	0	0	0	0	0	0	0	0	18	24	132.6	575	109.1	330		6.33	146	41.2	4.3	49	426	0.59	143	7.25	272	5.17		7.13	8.22	1	0	0	0
2145911459	1	0	5	0	61	0	0	0	0	0	0	0	0	0	0	0	0	0	0	0	0	0	0	0	27	23	0.48	165	93	127.44			149	7.06	4.5	78	147	1.7	139	5.9	182	5.01		6.6	8.48	0	0	0	0
1899226933	1	0	10	1	85	0	0	0	0	0	0	1	0	0	0	0	0	0	0	0	0	0	0	0	18	21	142.1	655	55.4	97	5.79	6.36	113	77.8	4	83	193	0.89	137	6.39	299	4.05	19	8.88	7.85	1	0	0	1
512015669	1	0	42	0	71	0	0	0	0	0	0	1	0	0	0	0	1	0	0	1	0	0	0	0	6	16	48.1	505	14.9	142.8	3.89	5.9	133	45.3	5.1	611	190	0.7	143	3.9	186	4.07	13	17.5	5.34	0	1	0	1
327456778	3	0	4	1	84	0	0	0	0	0	0	0	1	0	0	0	0	0	0	0	0	0	0	0			0.33	755	56			6.33	113		4	83		1.2	143	2.8	163	3.58	17		4.43	0	0	0	1
890148747	1	0	12	1	54	0	0	0	0	1	0	1	0	0	0	0	0	0	0	0	0	0	0	0	51	40	138.8	425	103.4	359	5.66	8.09	134	33.5	4.8	53	392	1.65	144	2.83	287	4.68	6.198	3.48	4.8	1	1	1	1
796554493	1	0	4	1	21	0	0	0	0	0	0	0	0	0	0	0	0	0	0	0	0	0	0	0	10	15	0.22		104.7	61.09		5.46	137		4.23	71.11	110	2.93	140.49	4.41	239	4.4		1.81	7.86	0	0	0	0
700447858	1	0	33	0	41	0	0	0	0	0	0	0	0	0	0	0	0	0	0	0	0	0	0	0	39.62	56.01	91.16	210	79.1	884.89	5.3	5.63	145	67.2	4.82	101.21	511	0.73	142.8	4.16	214	4.75	12	4.63	5.09	0	0	0	0
1440232837	2	1	29	0	62	0	0	0	0	0	0	1	0	0	0	0	0	0	0	0	0	0	1	1	37	72	96.1	510	99.1	0.1	3.91	6.12	150	136	3.91	65	716	0.56	135.5	3.42	115	4.91	12	3.82	4.24	1	1	0	1
512882613	1	0	66	1	35	0	0	1	0	0	0	0	0	0	0	0	0	0	0	0	0	0	1	0	50	45	128.6	420	121.2	783	6.79	7.13	127	5.02	4	49	390	1.03	145	10.67	328	4.63		3.5	12.92	1	1	0	1
1528270721	2	1	7	0	52	0	0	0	0	0	0	1	0	0	0	0	0	1	0	0	0	0	1	0	36	31	15	11560	101	761.74	6.33	9.75	176	7.35	4.3	73	325	1.6	142	4.6	428	5.12	88	3.6	6.93	1	0	0	1
286771138	2	1	39	1	61	0	0	0	0	1	1	1	0	0	0	0	0	0	0	0	0	0	1	0	27	39	288.6	1995	53	3839.07	8.49		121	66.2	3.24	128	751	0.5	145.3	7	323	4.13	21	20.7	8.17	0	0	0	1
1271985055	1	0	6	0	86	0	0	0	0	0	0	0	0	0	0	0	0	0	0	0	0	0	0	0	5.9	28	11	525	67	175.09	4.26	5.01	64		5.2	89	211	2.7	138	1.1	47	1.57	3	7.9	5	0	0	0	0
472485401	1	0	11	0	31	0	0	0	0	0	0	0	0	0	0	0	0	0	0	0	0	0	0	0	56	43	4.54	190	119	108.2		7.56	148	43.9	4.4	71	170	0.6	134	3.8	213	4.8	6	2.7	5.23	1	0	0	0
279270301	1	0	12	1	55	0	0	0	0	0	0	0	0	0	0	0	0	0	0	0	0	0	0	0			125.1		91			2.74	134		4.4	61		0.3	134	11.1	319	4.73		3	12.34	0	0	0	0
677233515	1	0	18	0	49	0	0	0	0	0	0	0	0	0	0	0	0	1	0	0	0	0	1	0	209	505	1.8	3430	103		3.17	8.23	153		3.54	74		4.6	140.4	15.4	167	4.6	69978		20.84	0	0	0	1
1329738549	1	0	11	1	39	0	0	0	0	0	0	0	0	0	0	0	0	0	0	0	0	0	0	0	18	22	71.4	260	117.1	29	4.42	8.2	115	36.8	4	50	227	0.76	139	2.6	119	4.63	2	2.71	3.51	0	0	0	0
369980700	1	0	9	0	58	0	0	0	0	0	0	0	0	0	0	0	0	0	0	0	0	0	0	0			19.9	900	105	124.39	4.64	5.86	137	6.16	4.4	60	188	2.1	138	7.1	254	4.53		6.3	10.06	1	0	0	0
77947591	1	0	5	1	67	0	0	0	0	0	0	1	0	0	0	0	0	0	0	0	0	0	0	0			19.16	720			7.05		118	4.07	3.8			1.08	143	9.27	330	4.03			10.93	1	0	1	1
1164442223	3	0	6	1	93	0	0	0	0	0	0	0	0	0	0	0	0	0	0	0	0	0	0	0	156	242	1.72		35			7.7	129		4.5	117		0.5	137	12.7	176	4.23		6.8	13.74	0	0	0	0
1956343001	1	0	8	1	73	0	0	0	0	0	0	0	0	0	0	0	0	0	0	0	0	0	0	0	21	35	20.2	355	75	443	4.74	5.35	134	68.7	4.4	69	344	2.62	133	2.75	150	4.46	8	4.13	5.8	1	0	1	0
1270410397	3	0	15	0	72	0	0	0	0	0	0	0	0	0	0	0	0	0	0	0	0	0	0	0	5.9	22	6.17		75	211.44		5.38	130	7.66	4.8	88	168	2.1	138	7	393	4.07		6.6	10.12	0	0	0	0
365413264	1	0	14	1	49	0	0	0	0	0	0	0	0	0	0	0	0	0	0	0	0	0	0	0	24.12	30.5	3.57	95	106.2	4.2	3.5	10.95	121	5	3.57	54.39	171	0.86	142.24	2.23	172	3.01	2	2.3	3.77	0	0	0	0
56205751	1	0	3	0	67	0	0	0	0	0	0	0	0	0	0	0	0	0	0	0	0	0	0	0	51	31	32.8		83	353.9	4.48	5.19	147	11.6	4.4	84	190	2	136	6.7	315	4.64		5.5	9.97	0	0	0	0
606664668	1	0	1	1	31	0	0	0	0	0	0	0	0	0	0	0	0	0	0	0	0	0	0	0	11.16	17.15	2.24	115		40.07	2.73	4.43	142	5.56	3.72	83.51	157	0.96	138.95	2.04	175	4.27	0		4	0	0	0	0
193242997	1	0	5	1	87	0	0	0	0	0	0	0	0	0	0	0	0	0	0	0	1	0	0	0	11	39	20.4		51	18.56		4.93	32	30.5	4.5	88	291	2.3	137	2.4	160	2.15		16.2	5.24	1	0	0	1
949897141	1	0	4	1	54	0	0	0	0	0	0	0	0	0	0	0	0	0	0	0	0	0	0	0	42	53	71.5		71	219.8		6.06	150		4.4	81	561	0.83	146	5.14	220	5.05			6.35	1	0	0	0
547590082	2	1	10	0	77	0	0	0	0	0	0	1	0	0	0	0	1	1	0	1	0	0	0	1			183.5	1450	82	3675.9	5.68	6.43	136	27.2	4.1	79	406	1	132	8.4	146	4.07	103	12.6	12.48	0	0	0	1
257674827	2	1	13	1	58	0	0	0	0	1	1	1	0	0	0	0	0	0	0	0	0	0	1	1	17	14	157.7	325	45	208.8	6.33	10.7	127	31.4	4.5	116	541	1.6	146	7.6	368	4.63	68	9.5	10.78	1	1	0	1
1657125706	1	0	13	0	56	0	0	0	0	0	0	0	0	0	0	0	0	0	0	0	0	0	1	0	145	136	41.1	820	65.8	1253	6.82	6.15	146	57.4	4.6	108	735	0.83	142	4.95	163	4.74	70	5.42	6	1	0	0	0
750367307	2	1	7	0	81	0	0	0	0	0	0	0	0	0	0	0	0	0	0	0	0	0	0	0	39	130	455.1	1310	20			5.15	135		4.5	246		0.3	143	3.2	152	4.37	61	29.1	3.66	1	0	0	0
993101157	1	0	6	0	45	0	0	0	0	0	0	0	0	0	0	0	0	0	0	0	0	0	0	0	18	19	205.3	280	107.7	515.3	6.86	5.37	166	36.1	4.1	71	276.1	0.89	137	5.03	265	5.57	8	3.87	6.68	0	0	0	0
1268430856	3	0	61	1	59	0	0	0	0	1	0	0	0	0	0	0	0	0	0	0	0	0	0	0	6	17	83.1		91	292.39	6.66	35.45	115	23.2	5	60	204	0.8	137	13.1	463	3.89		10.4	14.25	0	0	0	1
136785448	1	0	9	0	68	0	0	0	0	0	0	0	0	0	0	0	1	0	0	0	0	0	0	0	15	32	127.1	900	16	198.9	6.45	6.86	72	26	5	323		0.6	134	4.8	192	2.98	18	31.2	5.56	1	0	1	1
1689442798	1	0	12	1	56	0	0	0	0	0	0	1	0	0	0	0	0	0	0	0	0	0	0	0			12.8		113		2.29		154		3.9	39		1	139	1.9	198	4.66		4.2	3.22	1	0	0	1
964855700	1	0	19	1	83	0	0	0	0	0	0	1	0	0	0	0	0	0	0	0	0	0	0	0	5.9	23	19.71	1920	56.5	144.73	4.22	5.78	134	23.2	4.07	82.65	262.92	1.2	135.24	3.92	156	4.47	21	7.15	5.27	0	0	0	1
476076326	1	0	12	0	51	0	0	0	0	0	0	0	0	0	0	0	0	0	0	0	0	0	0	0	58	74	99.7	275	37.5	1193		6.35	169		4.4	177	421	0.9	151	4.39	168	5.48		8.93	6.1	1	0	1	0
1605081519	2	1	3	0	62	0	0	0	0	1	0	0	0	0	0	0	0	1	0	0	0	0	0	0	1984	4315	113.1	5815	19.1	3677.06		5.04	154	194	5.6	290	19882	0.76	135	9.72	179	5.2		14.07	11.01	1	0	0	1
1001136768	1	0	17	0	52	0	0	0	0	0	0	1	0	0	0	0	0	0	0	0	0	0	0	1	33	32	282	870	76.1	2610	11.67	5.4	151	82.7	4.1	98	369	1.09	146	9.03	306	4.88	9.7	5.97	10.51	1	0	1	1
2145268863	1	0	7	0	40	0	0	0	0	0	0	0	0	0	0	0	0	0	0	0	0	0	0	0	12.38	21.71	95.98	400	92.8	1572	5.88	5.53	152	26.1	5.51	89.21	322	0.8	144.38	3.94	240	5.04	7	4.19	5.16	1	0	1	0
152339340	2	1	17	0	72	0	0	0	0	0	0	1	0	0	0	0	0	1	0	0	0	0	1	1	42	64	215.9	1190	68.7	2610	6.83	8.13	144	16.9	3.4	95	687	0.27	132.3	8.58	304	4.7	304	12	9.18	1	1	0	1
1278244125	2	1	36	1	68	0	0	0	0	0	0	1	0	0	0	0	1	1	0	0	1	0	0	0	6	27	120.6	3240	14.9		4.44	5.93	104		3.4	718	401	0.9	135	13.5	270	3.28	141	43.4	15.12	1	1	0	1
1122259405	1	0	11	1	63	0	0	0	0	0	0	1	0	0	0	0	0	0	0	0	0	0	0	0	64	49	55.3	310	54.2	94	5.35	6.33	136	50.5	4.2	96	287	0.9	138	1.78	180	4.69	8	7.68	2.88	1	0	0	1
1405348812	1	0	28	1	54	0	0	0	0	0	0	0	0	0	0	0	0	0	0	0	0	0	0	1	57	67	129	485	104	904.43	7.26	6.95	145	54.1	3.63	52	487	0.45	141	7.39	194	5.26	71	3	8.13	1	0	1	0
1045992313	1	0	22	0	55	0	0	0	0	0	0	0	0	0	0	0	0	0	0	0	0	0	0	0	75.95	57.79	118.96	720	106.6	1656.29	9.53	5.52	144	9.69	4.95	61.43	566.49	1.06	145.64	8.45	508	4.66	1	5.19	10.41	0	0	0	0
1965716119	1	0	9	1	75	0	0	0	0	0	0	1	0	0	0	0	0	0	0	0	1	0	0	0	34	70	166.5	1350	49	1457.22	6.69	10.95	117	55.6	3.7	98	426	0.4	131	3.9	172	3.59	12	9.3	4.46	1	0	1	1
1898302628	1	0	15	0	77	0	0	0	0	0	0	1	0	0	0	0	0	0	0	0	1	0	0	0	28	33	33.4	295	23.5	262	5.06	6.77	137	45	4	224	196	0.6	139	4.66	225	4.67	90.6	6.13	5.77	1	0	0	1
1749105950	2	1	7	0	63	0	0	0	0	0	0	1	0	0	0	0	1	0	0	0	0	0	1	0	55	82	143.9	2305	46	721.17	7.61	15.9	82	457	6.1	140	458	412	136	62.7	248	3.14		19.2	483.7	0	0	0	1
2073334872	3	0	30	1	85	0	0	0	1	0	0	0	0	0	0	0	1	0	0	0	0	0	0	0	50	36	33.4	1050	76	79.21	4.04	9.14	85	9.69	4.1	64	198	0.6	139	5.5	392	3.06	81	20.8	6.72	1	1	0	1
1036488867	1	0	13	0	55	0	0	0	0	0	0	0	0	0	0	0	0	0	0	0	0	0	0	0	34	39	237.2	4820	97.7	1662	4.53	5.24	158	90.5	4	76	549	1.51	137	12.91	612	5.35	26.4	6.07	15.01	1	1	0	0
75596929	1	0	6	0	46	0	0	0	0	0	0	0	0	0	0	0	0	0	0	0	0	0	0	0	33	27	94.7	285	99.9	604	5.79	5.27	146	33.5	4	81	261	0.74	138	3.52	165	4.99	7	5.03	4.71	1	0	1	0
818057510	2	1	11	1	74	0	0	0	0	0	0	1	0	0	0	0	1	0	0	0	1	0	0	1	31	64	98.4	1825	15	2610		5.96	118		4.1	261	627	0.7	132	5.14	143	4.4	257	26.38	6.01	1	0	1	1
538148693	1	0	8	1	54	0	0	0	0	0	0	0	0	0	0	0	0	0	0	0	0	0	0	0	82	72	53.8	315	87.7	170		9.36	124	1033	3.8	68	290	0.7	139	13.35	213	4.2	4	3.3	14.95	1	0	1	0
1653022403	1	0	23	0	72	0	0	0	0	0	0	0	0	0	0	0	0	0	0	0	0	0	0	0	173	317	15.8	2990	105	1252.03	5.02	6.71	154	14.1	4.8	48	722	0.5	138	9.7	251	4.68		7.6	10.56	0	1	0	0
1131307845	2	1	8	0	69	0	0	0	0	0	0	0	0	0	0	0	0	0	0	0	0	0	0	0	31	52	108.8	695	95.6	377.52		6.55	149	48.6	4.2	63	288	0.54	145	7.52	335	5.09		9.15	8.48	1	1	0	0
1738307304	1	0	9	0	62	0	0	0	0	0	0	1	0	0	0	0	0	0	0	0	0	0	0	0	40	44	56.6	740	85.5	775	5.01	8.29	183	33.7	4.5	84	307	1.31	132	1.73	129	5.81	8	3.57	3.35	1	0	1	1
26840192	1	0	6	0	64	0	0	0	0	0	0	0	0	0	0	0	0	0	0	0	0	0	0	0	59	117	471.7	11760	97	40001	12.55	9.94	66		4.4	66	2417	1.9	139	0.2	27	2.18		8.6	3.73	1	1	0	0
1307150857	1	0	13	0	49	0	0	0	0	0	0	0	0	0	0	0	0	0	0	0	0	0	0	0	43	42	66.1	385	91	923.7	5.96	6.2	152	40.5	4.3	86	317	0.72	137	4.24	156	4.68	3	3.94	5.33	1	0	0	0
1847406554	1	0	6	0	42	0	0	0	0	0	0	0	0	0	0	0	0	0	0	0	0	0	0	0	44	59	72.4	635	94.3	770	5.71	5.6	155	33.6	4.1	87	515	0.97	146	2.63	186	5.19	1	3.08	3.8	1	0	0	0
550152010	1	0	31	0	61	0	0	0	0	0	0	1	0	0	0	0	0	0	0	0	0	0	0	1	91	244	133.6	610	68.9	2610	4.28	6.37	142	203	3.2	101	593	0.6	138	4.74	81	4.56	15.8	8.74	5.69	1	1	1	1
2135691181	2	1	17	0	76	0	0	0	0	0	0	1	0	0	0	0	1	0	0	0	0	0	0	0	21	63	129.5	1050	44	639	4.85	5.12	127	70.8	5.1	134	409	0.8	138	0.7	172	4.35	25	16.91	1.74	1	1	1	1
648724700	1	0	36	0	39	0	0	0	0	0	0	0	0	0	0	0	0	0	0	0	0	0	0	0	62	36	1.81	160	126	3493.46	2.61	9.7	132	41.4	4.1	54	439	13.2	142	8.8	103	3.73		7.6	23.02	1	1	1	0
178905608	1	0	9	1	53	0	0	0	0	0	0	0	0	0	0	0	0	0	0	0	0	0	0	0	12	21	121.7	350	77.2	278	4.75	5.49	140	14.4	4.3	76	245	1.17	136	6.83	218	4.3	5	3.72	8.43	1	0	1	0
1604783725	1	0	17	0	93	0	0	0	0	0	0	1	0	0	0	0	0	1	0	0	0	0	0	0	40	55	67.6	1300	33.3	506	4.68	6.32	135	77.3	4	153	461	0.67	147	5.13	170	4.13	176	10.44	6.18	1	0	1	1
1274910177	1	0	13	0	75	0	0	0	0	0	0	1	0	0	0	0	0	0	0	0	0	0	0	0	28	22	71.4	195	49.2	516	5.71	6	137	33.7	5.4	123	234	0.77	145	3.11	129	4.71	53	9.12	4.3	1	1	0	1
1905694125	1	0	7	0	31	0	0	0	0	0	0	0	0	0	0	0	0	0	0	0	0	0	0	0	34	37	12.8	300	97.8	95	3.81	5.2	154	17.6	4.4	90	195	1.04	142	1.67	105	5.42	5.9	3.73	3.03	1	0	1	0
1549682373	1	0	10	1	61	0	0	0	0	0	0	0	0	0	0	0	0	0	0	0	0	0	0	0	17	21	176.3	465	57.2	251		6.65	119	151	4.3	93	274	0.79	141	2.35	129	4.06	30	5.28	3.18	1	0	1	0
1479003637	1	0	27	0	71	0	0	0	0	0	0	1	0	0	0	0	0	0	0	0	0	0	0	0			58.4	1820	36	729.05		5.53	137	33.6	4.3	1740	169	1.1	144	7	325	4.84		8.9	9.07	1	1	1	1
671609594	1	0	6	1	33	0	0	0	0	0	0	0	0	0	0	0	0	0	0	0	0	0	0	0	26	59	17.4		105	507.61	6.55	5.24	123		4.1	66	311	0.11	135	2.89	112	3.97			3.34	0	0	0	0
1775773623	1	0	9	1	59	0	0	0	0	0	0	0	0	0	0	0	0	0	0	0	0	0	0	0	20.64	16.98	3.1	905	90	111.46	4.2	5.3	129	1.9	4.32	64.64	202.7	1.34	141.23	2.12	272	4.33	2		3.93	0	0	0	0
441504095	1	0	19	1	72	0	0	0	1	0	0	1	0	0	0	0	0	1	0	0	0	0	0	0	37	42	65	605	28.3	251	4.62	7.29	151	84.6	5	156	357	1.07	145	5.77	182	4.8	20	9.77	7.51	1	1	1	1
1500315154	1	0	14	0	51	0	0	0	0	0	0	0	0	0	0	0	1	1	0	0	0	0	0	0	119	39	26.8	170	86	494.58	3.22	4.57	148	7.79	4.3	89	126	1.4	139	9	324	4.99	2		12.09	0	0	0	1
267027757	1	0	12	0	71	0	0	0	1	0	0	1	0	0	0	0	1	0	0	0	0	0	0	0	12	37	68.8	1535	54.3	2610	5.79	5.4	150	79.1	4.1	116	448	0.9	131	3.84	96	4.85	33	6.86	5.02	1	1	1	1
1076620866	1	0	11	0	51	0	0	0	0	0	0	0	0	0	0	0	0	0	0	0	0	0	0	0	22	22	37.7	160		639.7	5.95	6.49	165	71.8	4.1	70	246	0.56	138	4.25	147	5.34	8	3.83	5.24	1	0	1	0
1207678503	1	0	12	0	70	0	0	0	0	0	0	1	0	0	0	0	0	0	0	0	0	0	0	0	57.59	40.12	77.62	420	94.6	751.11	7.44	6.16	127	22.5	3.92	63.57	249.11	0.92	143.58	4.84	275	4.57	6	4.57	6.68	0	0	0	1
1266496217	1	0	16	1	48	0	0	0	0	0	0	0	0	0	0	0	0	0	0	0	0	0	0	0	8	16	9.6	170	105.3	138	3.84	5.32	125	14	3.8	57	263	0.5	141	2.29	159	4.09	2	2.82	3.05	0	0	0	0
1609485326	1	0	12	0	73	0	0	0	0	0	0	1	0	0	0	0	0	0	0	0	0	0	0	0	16	29	86.2	1510	84	408.05	6.86	3.53	141	60.6	4.5	80	269	0.77	136	7.6	275	4.7	8	10.8	9.36	0	0	0	1
354680346	1	0	7	1	59	0	0	0	0	0	0	0	0	0	0	0	0	0	0	0	0	0	0	0	21	19	5.29	410	86	143	4.26	5.25	144	7.9	4.1	67	267	1.66	142	18.44	483	4.57	1	2.39	21.52	0	0	0	0
621210810	1	0	14	0	69	0	0	0	0	0	0	0	0	0	0	0	0	0	0	0	0	0	0	0	12	22	72	240	89.5	222	5.7	6.58	128	38.9	4.2	74	198	1.77	142	2.1	248	4.54	3	7.12	4.56	1	1	0	0
60264628	3	0	3	0	81	0	0	0	0	0	0	1	0	0	0	0	0	0	0	0	0	0	0	0	30	32	89.5	1255	39			6.5	121		3.86	145		0.7	140.9	2.3	153	3.82		18.1	3.39	0	0	0	1
96005471	1	0	8	0	35	0	0	0	0	0	0	0	0	0	0	0	0	0	0	0	0	0	0	0	28.25	25.63	3.45		86.7			5.05	146		4.19	97.13		1.3	142.55	2.44	145	4.83		4.92	4.21	0	0	0	0
482671076	1	0	3	1	27	0	0	0	0	0	0	0	0	0	0	0	0	0	0	0	0	0	0	0			0.86						132					0.9		5.1	165	4.45			6.6	0	0	0	0
1999833441	1	0	28	1	60	0	0	0	0	0	0	0	0	0	0	0	0	0	0	0	0	0	0	0	60.07	37.11	4.98	210	62.8	156.12	4.22	5.5	129	9.28	4.9	86.5	162.09	0.67	147.42	2.14	151	4.19	1	5.54	3.98	1	1	0	0
1739930570	1	0	7	0	61	0	0	0	0	0	0	1	0	0	0	0	0	0	0	1	0	0	0	0	16	24	1.6	440	107.7	112	4.16	6.23	159	10.4	5.2	54	202	2.56	146	3.11	305	4.84	4	3.06	6.31	1	0	0	1
1685791246	1	0	30	0	51	0	0	0	0	0	0	0	0	0	0	0	0	0	0	0	0	0	0	0	285	282	244.3	810	64.5	2610	7.2	6.22	140	230	3.8	113	786	1.13	149	15.11	277	4.59	16	9.27	16.61	1	1	0	0
1046549058	1	0	8	1	55	0	0	0	0	0	0	1	0	0	0	0	0	0	0	0	0	0	0	0	90	84	30.53	445	70.5	428	5.2	6.53	159		3.5	81	295	0.63	140	3.38	155	5.05	6.7	4.26	4.38	1	0	1	1
933593586	1	0	9	0	26	0	0	0	0	0	0	0	0	0	0	0	0	0	0	0	0	0	0	1	39	44	168.6	315	121	577	5.24	6.82	130	175	4	74	319	0.91	141	9	226	4.46	10	2.82	10.44	1	0	1	0
1637189526	3	0	10	0	58	0	0	0	0	0	0	1	0	0	0	0	0	0	0	0	0	0	0	0	10	20	11.3	535	71			4.92	147		4.7	100		0.9	143	4.4	203	4.43	28	7.7	5.91	0	0	0	1
936299377	1	0	13	1	71	0	0	0	0	0	0	1	0	0	0	0	0	0	0	0	0	0	0	0	67	75	219.8	1315	72.6	1654	6.7	5.47	141	140	4.3	72	384	0.96	144	7.44	230	4.37	37	3.88	8.79	1	0	1	1
1928216673	2	1	14	0	53	0	0	0	0	0	0	0	0	0	0	0	0	1	0	0	0	0	1	0	76	61	368.5	1105	47.1	840	11.54	11.53	152	58.9	4.4	145	827	0.53	140	16.27	390	4.9	25	13.68	17.38	0	0	0	1
1943657354	1	0	4	0	33	0	0	0	0	0	0	0	0	0	0	0	0	0	0	0	0	0	0	0	30	29	57.8	260	112.8	483	4.64	4.97	147	8.2	4.1	78	251	1.34	143	3.28	183	4.75	6	4.18	5.06	1	0	1	1
1022003687	1	0	9	0	64	0	0	0	0	0	0	0	0	0	0	0	0	0	0	0	0	0	0	0	45	40	199.5	545	91.2	1522		5.06	145	143	3.7	77	389	0.81	141	5.43	260	4.82	7	4.87	6.61	1	0	1	0
1096790580	3	0	17	1	70	0	0	0	0	0	0	1	0	0	0	0	0	1	0	0	0	0	0	0	13.42	23.55	13.77	160	31.7	1012.76	5.72	5.11	118	7.55	4.5	143.77	184.37	1.77	136	4.23	202	4.22	51	11.29	6.71	0	0	0	1
527702255	1	0	12	0	55	0	0	0	0	0	0	0	0	0	0	0	0	0	0	0	0	0	0	0	31.22	30	87.38	215	76.9	767.6	5.47	6.22	164	32.4	4.76	95.45	305.93	1.31	144.27	3.91	103	4.76	10	5.08	5.53	1	0	1	0
934296037	1	0	11	1	57	0	0	0	1	0	0	1	0	0	0	0	0	0	0	0	0	0	0	0	67	38	5.6	180	97.7	161	5.16	9.86	128	26.1	4.2	59	232	1.2	141	2.33	126	4.32	1	3.17	3.8	1	0	1	1
860766418	3	0	44	1	67	0	0	0	0	0	0	1	0	0	0	0	0	0	0	0	0	0	1	0	284	478	120.6	1030	76	849	6.11	14.04	135	34.9	4.21	71	828	1.04	123.2	9.63	246	4.89	144	6.86	11.41	0	0	0	1
1748578053	2	1	16	0	46	0	0	0	0	0	0	0	0	0	0	0	0	0	0	0	0	0	1	0	86	73	162.2	2215	115	1519.93	4.06	5.41	115	76.3	4	60	783	0.5	136.3	15.9	184	3.96		7.3	16.92	0	0	0	1
1427722107	1	0	8	1	44	0	0	0	0	0	0	0	0	0	0	0	0	0	0	0	0	0	0	0	72	62	95.6	425	107.7	181.2	6.91	5.71	149	6.45	4.2	58	197	0.94	144	4.34	213	4.67	4	3.08	5.61	1	0	0	1
1330051176	1	0	7	0	72	0	0	0	0	0	0	0	0	0	0	0	0	0	0	0	0	0	0	0	52	48	81.6	1775	81		5.26	5.07	118		4	83		0.8	145	10.1	313	3.92	13	12	11.66	1	0	0	0
841449278	1	0	10	0	62	0	0	0	0	1	0	1	0	0	0	0	0	0	0	0	0	0	0	0	147	102	12.7	265	48	682	5.38	13.33	143	30.9	4	136	265	0.9	135	5.8	195	4.79	14	14.6	7.34	1	0	0	1
908870150	1	0	13	0	78	0	0	0	0	1	0	1	0	0	0	0	0	1	0	0	0	0	0	0	45	40	116.1	135	16	427.91	6.49	16.72	109	197	5.4	308	285	0.59	136	4.08	165	4.18	12	39.4	4.91	1	0	0	1
967937316	2	1	32	0	64	0	0	0	0	0	0	0	0	0	0	1	1	0	0	0	0	0	0	0	10	34	31.9	5095	91	1157.83	5.88	12.53	134	124	3.7	71	285	4.9	141	10.7	360	5.04	7	5.2	19.6	0	0	0	1
498211794	1	0	13	0	71	0	0	0	0	0	0	0	0	0	0	0	0	0	0	0	0	0	0	0	23	33	36.5	285	75.8	306	5.63	7.16	140	14.3	4.7	88	281	0.69	139	3.12	146	4.99	15	5.84	4.15	1	0	0	0
988383973	1	0	24	0	69	0	0	0	0	0	0	1	1	0	0	0	1	0	0	0	0	0	0	0	18	36	243.4	1110	58.7	1466		9.79	117	9.6	4.72	110	608	0.34	133.5	11.2	212	3.77	19.2	13.96	11.72	1	1	0	1
1887337431	1	0	12	1	46	0	0	0	0	0	0	1	0	0	0	0	0	0	0	0	0	0	0	0	24.42	22.88	6.34		104.4	48.99		5.36	123		3.9	61.03		1.79	135	2.69	227	4.43		3.46	5.22	0	0	0	1
736905441	2	1	15	1	53	0	0	0	0	0	1	0	0	0	0	0	0	0	0	0	0	0	1	0	55	67	79.1	420	91.5	2356.34	6.57	6.24	142	19.2	4.3	66	548	0.99	145	2.62	138	4.58	45	5.02	3.79	1	1	0	0
126126482	1	0	10	0	64	0	0	0	0	0	0	0	0	0	0	0	0	0	0	0	0	0	0	0	24	21	91.8	280	85.5	426	5.97	5.45	153	26.7	4.1	83	212	1.61	140	4.48	326	5.37	3	3.5	6.56	1	1	1	0
500692040	1	0	28	0	51	0	0	0	0	0	0	0	0	0	0	0	0	0	0	0	0	0	0	0	76	56	167.4	250	93.7	534	7.89	5.59	149		5	83	185	1.27	142	10.68	419	4.64		6.55	13	1	1	0	0
1594494630	1	0	6	0	43	0	0	0	0	0	0	0	0	0	0	0	0	0	0	0	0	0	0	0	52	41	6.5	245	91.1	436	5.24	4.47	169	22.5	3.7	89	275	1.32	142	2.45	168	5.54	7.1		4.4	1	0	1	0
1293012978	1	0	11	1	73	0	0	0	0	0	0	1	0	0	0	0	0	0	0	0	0	0	0	0	25	38	1.51	2375	83	542.4	4.67	5.01	129	7.03	5	64	183	2.8	143	4.1	233	3.91	118	5.9	7.4	0	0	0	1
105900684	2	1	189	1	60	0	0	0	0	0	0	1	1	0	0	0	0	1	0	0	1	0	0	0	152	247	8.37	7620	14.9	325.98	3.88	4.35	148	16.3	6.5	435	405	1.1	130	6.6	195	3.86	697	30.2	8.13	1	0	0	1
1254157507	1	0	13	1	90	0	0	0	0	0	0	1	0	0	0	0	1	1	0	0	0	0	0	0	7	21	9.43	1090	56		4.52	5.62	118	41.8	4.1	80		1.49	137	3.56	168	3.66		8.6	5.58	0	0	0	1
1673892049	1	0	26	0	70	0	0	0	0	0	0	1	0	0	0	0	0	0	0	0	0	0	0	1	28	30	107.3	305	89.9		6.53	7.43	166	87	4.4	72		2	137	4.98	183	5.37	26.3	4.77	7.53	1	1	1	1
1207397132	1	0	6	0	33	0	0	0	0	0	0	0	0	0	0	0	0	0	0	0	0	0	0	0	42	32	13.8	200	67.4	330	3.7	5.71	139	7.5	3.9	121	197	0.83	144	3.12	146	5.36	5	4.06	4.35	1	0	1	0
115309671	1	0	66	1	70	0	0	0	0	0	0	1	0	0	0	0	0	0	0	0	0	0	0	0	28	30	90.3	410	98	1130.41	6.36	5.58	100	30.9	4.7	44		3.5	131	14.4	519	3.34		3.3	19.66	0	0	0	1
1091803262	1	0	12	0	52	0	0	0	0	0	0	0	0	0	0	0	0	0	0	0	0	0	0	0	35	30	169.9	295	54.1	814		5.85	134	160	4.9	130	353	1.12	141	7.1	170	4.29	5	6.36	8.69	1	0	0	0
1104237174	1	0	6	0	42	0	0	0	0	0	1	0	0	0	0	0	0	0	0	0	0	0	0	0	34	35	52.6	405	91.7	700	3.47	6.03	152	47.6	4.9	89	299	1.77	142	3.33	202	5.09	6	5.58	5.8	1	0	1	0
1936168719	1	0	10	1	40	0	0	0	0	0	0	0	0	0	0	0	0	0	0	0	0	0	0	0	85	113	183.3	845	71.8	2610	6.06	5.1	151	44	3.7	87	831	0.99	139	5.13	270	5.18	7	3.9	6.35	1	0	0	0
255714029	1	0	36	1	69	0	0	0	0	0	0	1	0	0	0	0	1	0	0	0	0	0	0	0	9.15	15.92	161.07	520	93	812.6	6.07	6.02	127	51.67	3.69	53.1	262.07	0.67	144.38	23.26	547	4.35	8	7.58	24.42	1	1	0	1
350842100	2	1	16	1	57	0	0	0	0	1	1	1	0	0	0	0	0	0	0	0	1	0	0	1	32	22	190.1	3020	5.8	1071	6.16	7.66	99	226	5.2	629	366	0.71	138	6.92	133	3.15	62	20.51	8.13	1	1	0	1
716188551	1	0	34	0	50	0	0	0	0	0	0	0	0	0	0	0	0	0	0	0	0	1	0	0			26.8	260	80	477.08	5.09	6.18	129	38.7	4.4	95		0.9	135	5.1	173	4.09		6.3	6.56	0	1	0	0
343265930	1	0	14	0	60	0	0	0	1	0	0	1	0	0	0	0	0	0	0	0	0	0	0	0	18	21	30.9	270	74.7	548	5.79	6.12	132	52.9	3.5	95	252	1.36	140	2.67	182	4.83	16	6.56	4.28	1	0	1	1
1614250590	1	0	10	0	71	0	0	0	0	0	0	1	0	0	0	0	1	0	0	0	0	0	0	0	70	53	166.7	2410	49.1	484	6.37	7.99	139	57.3	5.9	126	312	1.03	142	5.76	227	4.38	12	9.06	7.2	1	0	1	1
1412196624	1	0	11	0	37	0	0	0	0	0	0	0	0	0	0	0	0	0	0	0	0	0	0	0	22	21.49	17.93	210	91	389.76	3.88	5.42	149	17.5	4.27	73	200.46	1.7	141.02	1.99	122	4.96	1	3.48	3.86	0	0	0	0
112750344	2	1	27	0	60	0	0	0	0	0	0	0	0	0	0	0	0	1	0	0	0	0	0	0	1310	937	30.2	995	21	811.66	3.59	4.03	125	140	5.1	273	380	0.9	133	6.6	90	3.9	718	19.6	8.73	1	1	1	1
1758677774	1	0	53	1	70	0	0	0	0	0	0	1	0	0	0	0	0	0	0	0	1	0	0	0	15	21	10.8	835	14.9	124.65	5.44	5.75	142	18.6	4.6	515		0.9	141	6.42	177	4.53		18.9	8.08	1	1	0	1
265822808	1	0	13	0	79	0	0	0	0	0	0	1	1	0	1	0	0	0	0	0	0	0	0	0	37	37	122.9	650	82.1	368		6.52	130	16.8	4	77	250	0.39	141	5.5	181	4.24	74	7.42	6.18	1	1	1	1
1499991161	3	0	18	1	86	0	0	0	0	0	0	1	1	0	0	0	1	0	1	0	0	0	0	0	6	22	4.48	230	85	36.79	3.4	4.83	117	6.22	4.6	49	170	0.76	134	5.78	76	4.25	13	5.5	6.77	0	1	0	1
306707787	1	0	85	1	75	0	0	0	0	0	0	0	0	0	0	0	0	0	0	0	1	1	0	0	13	18	21		14.9	375.2	4.39	4.7	107	22.7	4	749	251	1.3	132	4.3	194	3.27		18.3	6.58	1	1	1	1
1106925091	3	0	7	0	72	0	0	0	0	0	0	1	1	0	0	0	0	0	0	0	0	0	0	0	18	18	0.8	2610	72.3	557	4.51	5.75	120	4.8	4.4	91	161	0.93	139	4.52	202	3.76	13	5.62	5.86	0	0	0	1
472661894	1	0	7	0	53	0	0	0	0	0	0	0	0	0	0	0	0	0	0	0	0	0	0	0	36	36	191.6	415	87.3	2029		5.55	162	28.2	5.1	87	376	0.84	141	6.25	203	5.14	2	4.81	7.94	1	0	0	0
1609627105	1	0	4	0	34	0	0	0	0	0	0	0	0	0	0	0	0	0	0	0	0	0	0	0	50	29	47.6	265	110.8	558	4.55	6.3	160	28.4	4.4	80	308	0.67	142	3.13	156	5.73	7	5.55	4.04	1	0	1	0
1436730814	1	0	22	1	74	0	0	0	0	0	0	1	0	0	0	1	0	0	0	0	0	0	0	0	49	53	158.2	21825	87.2	1260	6.46	9.53	149	52.1	4.6	58	780	1.15	145	13.26	271	5.07	346	9.15	15.2	1	0	0	1
107999446	1	0	3	1	19	0	0	0	0	0	0	0	0	0	0	0	0	0	0	0	0	0	0	0	3.12	15.08							122		3.76		188.35	1.74	145.02	2.57	170	3.81			4.78	0	0	0	0
1077815965	1	0	5	0	34	0	0	0	0	0	0	0	0	0	0	0	0	0	0	0	0	0	0	0	29	37	17.1	235	71.9	202	2.9	4.73	133	26.2	4.3	114	319	0.87	140	1.73	102	4.42	4.9	3.56	2.82	1	0	0	0
605663242	1	0	8	0	64	0	0	0	0	0	0	1	0	0	0	0	0	0	0	0	0	0	0	0	27	22	182.6	1745	79.7	413	4.31	11.85	150	7.63	4.9	88	311	1.56	144	8.6	266	4.91	8	4.85	11.06	1	1	0	1
864356526	1	0	10	0	71	0	0	0	0	0	0	1	0	0	0	0	0	0	0	0	0	0	0	0	37	25	312.7	3295	87.3	1205	8.92	6.37	138	142	4	76	223	0.55	135	12.06	323	4.28	4	5.15	14.18	0	1	0	1
1830136659	1	0	8	1	60	0	0	0	0	0	0	0	0	0	0	0	0	0	0	0	0	0	0	0	50	34	198.5	465	87	525	7.46	5.38	138	46.7	4.1	66	247	1.57	138	3.81	409	4.51	1	3.3	6.08	0	0	0	0
2103379799	1	0	18	0	41	0	0	0	0	0	0	1	0	0	0	0	0	0	0	0	0	0	0	0	100	68	10.3	140	114	335	4.24	7.26	159	3.57	3.6	66	240	0.7	141	2.2	165	4.81	2	4.3	3.47	1	0	0	1
1162743743	1	0	6	0	50	0	0	0	0	0	0	0	0	0	0	0	0	0	0	0	0	0	0	0	50	44	191	775	100.6	1310	7.71	6.17	128	77	4.3	77	301	0.96	141	6.54	248	4.28	13	4.61	8.08	1	0	0	0
1469430280	1	0	3	1	54	0	0	0	0	0	0	0	0	0	0	0	0	0	0	0	0	0	0	0	182	130	7.1	350	98.2	645		5.65	155	10.2	4.6	62	406	0.89	144	4.72	277	4.99		3.05	6.06	0	0	0	0
425841688	1	0	21	0	68	0	0	0	0	1	0	1	0	0	1	0	0	1	0	0	1	0	0	0	12	16	230.8		14.9	665.9		7.08	117	24.1	5.2	682	179	1.7	140	5	355	3.52		21.3	8.24	1	1	0	1
1145306014	3	0	11	0	81	0	0	0	1	0	0	1	0	0	0	0	0	0	0	0	0	0	0	0	5.44	13.66	11.6	135	84.5	119.9	3.57	4.81	136	11.25	4.25	69.26	172.34	1.5	141.12	3.69	223	4.18	10	6.89	5.99	0	0	0	1
1840579724	3	0	10	1	69	0	0	0	0	0	0	0	0	0	0	0	0	0	0	0	0	0	0	0	12.47	20.38	0.33	320	60.6	38.75	4.13	7.6	125	1.9	4.67	84.54	288	2.09	139.36	3.13	209	4.17	8	5.17	5.88	0	0	0	0
458236604	1	0	11	0	44	0	0	0	0	0	0	0	0	0	0	0	0	0	0	0	0	0	0	0	37	34	119.6	420	68.5	1122		6.75	137	122	4.5	112	315	0.98	139	8.35	252	4.64	45	5.92	9.95	1	1	1	0
1650998121	1	0	7	0	41	0	0	0	0	0	0	0	0	0	0	0	0	0	0	0	0	0	0	0	35	53	54.6	570	114.2	915	7.78	5.2	153	21.9	3.4	66	506	0.9	143	4.28	208	4.99	6		5.88	0	0	0	0
2087627802	1	0	7	0	38	0	0	0	0	0	0	0	0	0	0	0	0	0	0	0	0	0	0	0	26	46	107.4	255	88.3	848	6.76	5.57	155	58.5	4.1	94	450	1.06	146	3.74	256	4.89	6.7	5.12	5.15	0	0	0	0
433387567	2	1	18	1	32	0	0	0	0	0	1	1	0	0	0	0	0	0	0	0	0	0	1	0	129	147	40.7	515	117.1	96	3.47	6.26	108	188	4	58	649	2.02	141	4	275	4.95	7.2	2.27	6.3	1	0	0	1
2067236647	1	0	7	0	28	0	0	0	0	0	0	0	0	0	0	0	0	0	0	0	0	0	0	0	15	17	156.8	170	111.7	441	5.99	5.46	145	17.7	4.6	82	176	1.54	146	4.4	178	5	30	4.85	6.34	0	0	0	0
576216609	1	0	7	0	65	0	0	0	0	0	0	1	0	0	0	0	0	0	0	0	0	0	0	0	49	44	240.2	575	90.5	933.3	8.23	7.02	136	22.6	4.3	77	272	0.37	134	5.22	212	4.64	3	5.02	5.89	1	0	0	1
848007727	1	0	9	0	41	0	0	0	0	0	0	0	0	0	0	0	0	0	0	0	0	0	0	0	45.76		46.76	355	89.9	967.3	5.18	4.5	151	79.69	4.46	91.01	358.12	1.63	143.54	3.84	195	5.28	2	4.19	5.92	1	0	0	0
457518093	2	1	30	1	46	0	0	0	0	0	0	0	0	0	0	0	0	0	0	0	0	0	0	0	45	112	83.8		113	1124.61	4	4.05	69	60.3	3.2	48		0.4	131	9.1	128	1.98	3	5.9	10.08	1	1	0	0
1325198926	1	0	13	0	50	0	0	0	0	0	0	0	0	0	0	0	0	0	0	0	0	0	0	0	60.34	56.38	70.56	2815	100	436.74	6.3	6.72	163	4.06	3.68	79.95	297.61	1.66	141.32	3.89	192	5.57	2	3.28	6.09	0	0	0	0
692122953	1	0	1	1	53	0	0	0	0	0	0	0	0	0	0	0	0	0	0	0	0	0	0	0	47	34	12.7	760	86.7			6.14	127		3.9	69	264	1.08	150	7.53	197	4.02	34	2.62	9.12	1	0	0	0
1728418997	1	0	10	0	41	0	0	0	0	0	0	1	0	0	0	0	0	0	0	0	0	0	0	0	26	15	74.6		82.2	545		5.38	159	1.7	4.2	98	177	1.68	142	6.89	216	5.45	6.9	4.79	9.13	1	0	0	1
884019669	1	0	11	0	65	0	0	0	0	0	0	0	0	0	0	0	0	0	0	0	0	0	0	0	57.72	71.15	63.07	400	96.5	390.3	5.97	6.74	157	1.9	3.62	65.96	383	0.94	131.4	3.95	206	5		5.35	5.7	0	0	0	0
1984651833	1	0	6	1	26	0	0	0	0	0	0	0	0	0	0	0	0	0	0	0	0	0	0	0									148					1		11.7	163	5.06			13.28	0	0	0	0
1197204462	1	0	8	1	57	0	0	0	0	0	0	0	0	0	0	0	0	0	0	0	0	0	0	0	46	70	198.5	760	69.5	2610	6.42	6.28	152	69.1	3.2	81	554	0.76	136	5.26	197	4.74	15.9	4.93	6.31	1	0	1	0
118031256	1	0	3	1	64	0	0	0	0	1	0	0	0	0	0	0	0	0	0	0	1	0	0	0	31	27	18.2	255	5.9	956.08		5.55	126	11.2	4.1	601	202	1.29	144	3.12	149	3.75		9.78	4.88	0	0	0	1
128379732	1	0	9	0	50	0	0	0	0	0	0	0	0	0	0	0	0	0	0	0	0	0	0	0	25	28	10.2	290	91.7	604	5.75	4.87	153	13.9	4.4	85	222	1.44	141	3.73	115	4.97	5.735	4.87	5.72	1	0	0	0
1649361509	1	0	5	1	45	0	0	0	0	0	0	0	0	0	0	0	0	0	0	0	0	0	0	0	18	20	76.2	200	83	123	6.25	6.67	144	40.4	3.7	75	220	1.82	142	4.92	253	4.66	8	2.36	7.27	1	0	1	0
1276529780	1	0	14	0	33	0	0	0	0	0	0	0	0	0	0	0	0	0	0	0	0	0	0	0	109	109	153.8	570	74	1941	4.92	7.09	148	143	4.6	112	710	0.83	144	7.61	257	5.29	12	6.39	8.88	1	0	0	0
1390048979	1	0	7	1	81	0	0	0	0	0	0	0	0	0	0	0	0	0	0	0	0	0	0	0	6	21	115.5	685	84	5323.33	6.3	7.74	85		3.8	56	526	0.5	139	3.6	413	2.75		8	4.21	1	0	1	0
1656455636	1	0	14	0	45	0	0	0	0	0	0	0	0	0	0	0	0	0	0	0	0	0	0	0	25	45	50.5	335	89.8	547		5.17	141		4.1	89	262	1.15	143	2.5	124	4.41		3.13	4.02	0	0	0	0
1971694656	1	0	7	1	45	0	0	0	0	0	0	0	0	0	0	0	0	0	0	0	0	0	0	0	17	17	32.5	340	108.8	16		6.2	100	27	3.8	55	233	0.84	141	1.82	148	4.24	5	1.64	2.75	0	0	1	0
1582564649	1	0	9	0	69	0	0	0	0	0	0	1	0	0	0	0	1	0	0	0	0	0	0	0	19	26	111.8	245	88.5	1065		6.65	135	31	4.1	76	226	0.65	133	5.93	188	4.74		3.79	7.19	1	0	0	1
1624487230	2	1	12	1	71	0	0	0	0	1	0	0	0	0	0	0	1	0	0	0	0	0	1	0	5.9	40	151.2		41		5.95	8.45	154		4.3	116	803	0.6	134	2.1	219	5.05		13.2	2.86	0	0	0	1
917208952	1	0	13	0	42	0	0	0	0	0	1	1	0	0	0	0	0	0	0	0	0	0	0	0	28.34	28.54	18.63	215	107	766.7	4.98	6.41	154	6.43	4.97	76.06	221.49	1.44	146.69	3.87	217	4.92	9	5.05	5.98	1	0	1	1
211001442	2	1	13	0	75	0	0	0	0	0	0	1	0	0	0	0	0	0	0	0	1	0	1	1	27	76	201.4	755	20	2118.45	6.7	8.99	141	74.5	4.1	257	630	0.8	133	4.5	135	4.64	53	18.7	6.08	1	1	1	1
1348703341	1	0	19	0	68	0	0	0	0	1	0	1	0	0	0	0	0	0	0	0	1	0	0	0	29	62	59.9	585	14.9	1506	9.36	12.19	139	49.1	3.8	425	859	0.88	131	6.09	270	5.21	171	40.31	7.54	1	0	0	1
1790893560	1	0	10	1	73	0	0	0	0	0	0	0	0	0	0	0	0	0	0	0	0	0	0	0	193	278	11.1		49	1173.84	5.23	4.56	148	230	5	98		0.7	140	13.3	170	4.73		10.2	15.54	0	0	0	0
1868989311	1	0	18	0	66	0	0	0	0	0	0	0	0	0	0	0	1	1	0	0	0	0	0	0	32	51	4.68	695	76	273.33	4.69	5.64	126	70.9	4.3	90	357	0.76	137	2.97	163	3.74	23	8.9	4.62	0	0	0	1
811409775	1	0	10	1	65	0	0	0	0	0	0	0	0	0	0	0	0	0	0	0	0	0	0	0	23	31	121.6	370	72.1	261	5.2	6.06	117	18.8	4.3	75	251	0.99	143	5.91	298	4.15	9.2		7.39	1	0	1	0
1139803302	1	0	29	0	57	0	0	0	0	0	0	0	0	0	0	0	0	1	0	0	0	0	0	0	51	31	49.3	450	96.3	521	6.53	6.16	141	37.8	4.1	76	191	1.77	145	4.39	165	4.41	46.6	4.35	6.82	1	1	0	1
1561206765	1	0	14	0	70	0	0	0	0	0	0	0	0	0	0	0	0	0	0	0	0	0	0	0	69	89	95.56	390	82	3001	7.48	5.76	148	84.6	4.3	106	478	0.76	140	2.94	184	4.68	16	7.71	4.12	1	0	1	0
711566312	1	0	5	1	49	0	0	0	0	0	0	0	0	0	0	0	0	0	0	0	0	0	0	0	23.7	21.56	6.77					6.05	153		4.15	70.25	186.15	1.22	147.29	3.28	161	5.19		3.33	5.16	0	0	0	0
1560207194	1	0	10	0	52	0	0	0	0	0	0	1	0	0	0	0	0	0	0	0	0	0	0	0	37	42	112.5	780	98.2	935	5.46	5.04	157	28.2	4.6	79	366	1.09	136	3.73	193	5.28	11	5.15	5.12	1	0	0	1
887455135	1	0	31	0	61	0	0	0	0	0	0	1	0	0	0	0	0	0	0	0	0	0	0	0	93	63	243	655	93	1508	5.71	5.54	150	4.3	4.1	78	216	2.5	139	8.2	164	4.81	8	4.9	11.91	0	1	0	1
948996254	1	0	5	0	83	0	0	0	0	0	0	0	0	0	0	0	0	0	0	0	0	0	0	0	16	36	111.71	995	49.9	1831	4.62	6.78	102	30.4	4.4	116	395	0.77	139	0.69	19	2.98	12	11.78	1.68	0	1	0	0
1511863849	3	0	11	1	83	0	0	0	0	0	0	1	0	0	0	0	0	0	0	0	0	0	0	0	10	43	107.5	12665	87.1	699		5.89	106	101	3.6	48		0.79	142	2.6	230	4.05		4.6	3.73	1	0	1	1
216269423	1	0	8	0	47	0	0	0	0	0	0	1	0	0	0	0	0	0	0	0	0	0	0	0	20	33	135.2	250	70.1	948	7.32	6.19	143	34.9	3.9	108	408	0.62	143	6.7	206	4.75	3	4.98	7.69	1	0	1	1
776832717	2	1	26	1	90	0	0	0	0	0	0	0	0	0	0	0	0	0	0	0	0	0	1	0	6	28	127.5	5030	17	362.63	3.73		58	166	5	213		0.7	129	13.1	237	1.82		30.9	14.41	1	1	0	0
163357199	1	0	15	1	48	0	0	0	0	0	0	0	0	0	0	0	0	0	0	0	0	0	0	0	68.94	40.35	130.93	1070	95.2	695.8	6.82	5.73	136	30.58	4.85	65.77	279.56	1.09	137.03	6.35	352	4.26	6.475		7.76	1	0	1	0
1499991161	1	0	13	1	86	0	0	0	0	0	0	1	1	0	0	0	0	0	1	0	0	0	0	0	10	19	78.9		61		5.78		102		4.2	76		0.99	136	4.09	43	3.58			5.69	0	1	0	1
96717226	1	0	341	0	36	0	0	0	0	0	0	0	0	0	0	0	0	0	0	0	0	0	0	0	5.9	14	59.8						101					1		8.5	453	3.66			10.68	0	0	0	0
834047224	1	0	9	0	68	0	0	0	0	0	0	0	0	0	0	0	0	0	0	0	0	0	0	0	20	26	62.6		82	192.03	5.07	10.93	152	44.2	3.5	84	234	1.1	140	17.2	286	5.33		9.4	19.73	0	0	0	0
940085898	2	1	45	0	42	0	0	0	0	0	0	0	0	0	0	0	0	0	0	0	0	0	1	1	36	39	62.4	475	84.8	499	5.32	5.83	155	63.2	4.3	95	198	0.9	137	5.15	145	4.93	6	5.38	6.4	1	1	0	0
609137663	1	0	5	0	62	0	0	0	0	0	0	0	0	0	0	0	0	0	0	0	0	0	0	0	43	36	21.2	320	101.1	519.1	7.01	5.83	154	2.7	4.5	62	218	1.05	143	3.89	194	4.85	2	3.83	5.46	0	0	0	0
117249410	1	0	7	1	28	0	0	0	0	0	0	0	0	0	0	0	0	0	0	0	0	0	0	0	15.38	14.28	45.88	185	119	124.5	5.94	5.43	123	6.08	5.51	60.12	168.52	1.92	143.74	6.01	451	4.04	0	3.15	8.36	0	0	0	0
1535875994	1	0	6	1	64	0	0	0	0	0	0	0	0	0	0	0	0	0	0	0	0	0	0	0	23	38	40.5	420	65.2	266	4.51	5.23	117	16	5.1	82	296	1.64	141	3.06	168	3.76	28.1	5.59	5.08	0	0	0	0
1216896713	1	0	25	1	61	0	0	0	0	0	0	0	0	0	0	0	0	0	0	0	1	0	0	0	5.9	25	167.2		14.9	671.35	8.74	6.72	85	30	4.4	346	320	1.6	137	9.8	319	2.93		12.5	12.08	0	1	0	1
1152142542	1	0	7	0	48	0	0	0	0	0	0	0	0	0	0	0	0	0	0	0	0	0	0	0	52	64	84	335	109	485.34	6.24	6.17	138	28.9	3.9	65	396	0.8	134	7.2	171	4.43		5.4	8.66	1	0	1	0
654036389	1	0	11	0	73	0	0	0	0	0	0	1	0	0	0	0	0	0	0	0	0	0	0	0	96	62	163.87	395	78	1078	8.93	5.49	156	11.8	4.3	85	333	1.32	148	5.11	172	4.96	18		6.96	1	0	1	1
2137299179	1	0	13	1	59	0	0	0	0	0	0	1	0	0	0	0	0	0	0	0	0	0	0	0	207.27	156.21	20.34	290	94.9	838.8	4.74	6.22	135	41.63	3.77	61.77	408.17	0.74	147.32	2.61	275	4.34	7.761	3.66	3.63	1	0	0	1
1448346357	1	0	8	1	51	0	0	0	0	0	0	0	0	0	0	0	0	0	0	0	0	0	0	0	15.86	16.73	2.04	880	100.5	75.81	4.08	5.26	147	7.22	3.84	61.55	206.34	1.14	143.69	4.05	217	4.54	1	7.37	5.57	0	0	0	0
914065352	1	0	6	1	20	0	0	0	0	0	0	1	0	0	0	0	0	1	0	0	1	1	0	0	29	39	7.52	180	72	147	3.57	6.45	128	13.5	3.1	98	313	1.2	129	2.5	98	4.81	84	5.6	4.24	0	0	0	1
789452818	1	0	8	1	71	0	0	0	0	0	0	0	0	0	0	0	0	0	0	0	0	0	0	0	1071	703	11.4		96			6.26	127		4.2	46	617	0.2	138	14.4	233	4.39	4	3.7	15.42	0	0	0	0
1435953649	1	0	16	0	68	0	0	0	1	0	0	0	0	0	0	0	0	0	0	0	0	0	0	0	35	48	32.2	310	91	486.24	4.96	6.61	171	36.7	4	72	299	0.63	139	1.93	135	5.17	7	3.1	2.82	0	1	0	0
445616289	3	0	19	0	38	0	0	0	0	0	0	0	0	0	0	0	0	0	0	0	0	0	0	0	21	43	51.5		128	357.02		5.54	141	5.85	4.3	53	188	1.2	135	3.7	574	4.5		1.4	5.73	1	1	1	0
642595022	1	0	11	1	71	0	0	0	0	0	0	0	0	0	0	0	0	0	0	0	0	0	0	0	8	17	58.1		93	380.38		6.32	123	9	4.1	51	270	1.1	136	4.6	262	4.18	6	3.6	7.42	1	0	0	0
532340453	1	0	35	0	37	0	0	0	0	0	0	0	0	0	0	0	0	0	0	0	0	0	0	0			168.5						128		3.9			1.6	140	7.3	145	4.24			10.16	1	0	0	0
1961416780	2	1	9	1	85	0	0	0	0	0	0	1	0	0	1	0	1	0	0	0	0	0	0	1	5.9	21	74.8	1380	87			5.39	95	28.1	2.9	46	164	0.8	141	2.5	275	3.59	15	2.9	3.67	1	0	0	1
1747650633	1	0	7	0	39	0	0	0	0	0	0	0	0	0	0	0	0	0	0	0	0	0	0	0	51	64	28.8	405	115.1	909		6.02	174	29.7	3.6	67	429	0.91	139	2.89	144	5.73	6.1	2.88	4.33	1	0	1	0
497201632	1	0	5	0	80	0	0	0	0	0	0	0	0	0	0	0	0	0	0	0	0	0	0	0	25	43	11.7	860	60	866.61	3.37	5.73	119		5.2	102	419	0.4	136	5.8	314	3.95		14.7	6.75	0	0	0	0
854929178	2	1	5	1	77	0	0	0	0	1	0	0	0	0	0	0	0	0	0	0	0	0	0	0	24.79	54.92	48.93	330	71.9	126.3	3.67	8.58	124	20.6	4.04	70.08	167.71	0.9	156.98	3.72	259	4.84	43	11.96	5.16	1	1	0	1
1834914006	1	0	15	0	48	0	0	0	0	0	0	1	0	0	0	0	0	0	0	0	0	0	0	1	83	83	44	335	53.1	2610	5.34	5.75	164	25.1	4.5	135	412	1.52	137	5.55	168	5.42	10	8.44	7.61	1	0	0	1
1494997007	1	0	91	1	48	0	0	0	0	0	0	1	0	0	0	0	0	0	0	0	0	0	0	1	41	39	221.3	540	104.1	296		5.09	142	94	3.5	59	535	1.06	143	4.67	257	4.37	1	5.3	6.07	1	1	1	1
1587928921	2	1	6	1	87	0	0	0	0	0	0	0	0	0	0	0	0	0	0	0	0	0	0	0	15	27	168.6	2440	78.3	185		8.11	107		3.8	61	493	0.82	138	0.42	61	3.33	68.26	6.73	1.51	0	0	0	0
2044869846	1	0	5	0	54	0	0	0	0	0	0	1	0	0	0	0	0	0	0	0	0	0	0	0	63	60	97.3	475	102.9	401	6.88	5.33	165	87.2	3.8	68	346	1.6	138	13.95	379	5.67	6.8	4.86	16.62	1	0	1	1
1067325291	1	0	2	0	25	0	0	0	0	0	0	0	0	0	0	0	0	0	0	0	0	0	0	0	18.84	16.2	0.43	70	92	97.41	2.08	4.66	148	1.9	3.9	97.97	140.6	2.28	144	3.43	190	4.94	0		6.28	0	0	0	0
1943807205	1	0	6	0	42	0	0	0	0	0	0	0	0	0	0	0	0	0	0	0	0	0	0	0	40	31	19.4	290	95.6	299	6.94	6.43	140	4.6	4.8	86	218	0.78	144	4.77	252	4.58	8	4.06	6.2	1	0	0	0
198242532	1	0	30	0	57	0	0	0	0	0	0	0	0	0	0	0	0	0	0	0	0	0	0	1	58	74	120.3	660	99	1269		5.73	133		3.7	71	589	0.47	143	3.13	243	4.42	13.1	5.4	3.82	1	1	0	0
1185486569	1	0	21	1	67	0	0	0	0	0	1	1	0	0	0	0	0	0	0	0	0	0	0	0	49.02	61.09	5.12	315	90.5	463.63		5.8	130	14	3.65	60.08	291	1.21	142.07	2.48	108	4.14	44	5.21	4.25	0	1	0	1
1066322528	1	0	8	1	43	0	0	0	0	0	0	0	0	0	0	0	0	0	0	0	0	0	0	0	15	13	105.4	1950	106.6	42	5.88	5.54	110	39.7	3.7	61	220	1.88	147	12	404	4.94	8		14.85	0	0	0	0
490826500	1	0	36	0	65	0	0	0	0	0	0	0	0	0	0	0	0	0	0	0	0	0	0	0	40	213	120.3	870	28	2597.39	6.36	5.26	137	3.5	4.6	209	221	2.7	142	10.4	272	4.34	64	13.1	14.5	1	0	0	0
1050789785	1	0	17	0	66	0	0	0	0	0	0	0	0	0	0	0	1	0	0	0	0	0	0	0	31	39	59.6	840	68.1	2485		7.49	164	52.9	4.2	99	354	1.21	135	8.34	171	5.32	6	5.29	9.97	1	0	1	1
1759535956	1	0	7	0	61	0	0	0	1	0	0	1	0	0	0	0	1	0	0	0	0	0	0	0	18	23	21.6	430	60.1	356	5.63	5.46	136	17.9	4.1	113	273	0.58	142	2.85	208	5.89	50	11	3.9	1	0	1	1
1023896873	1	0	7	0	64	0	0	0	0	0	0	0	0	0	0	0	0	0	0	0	0	0	0	0	52	37	48.1	345	92.2	189	6.42	5.4	140	20.9	4	75	280	0.93	141	7.11	309	4.61	10.9	3.88	9.17	1	0	1	0
856665529	3	0	31	1	56	0	0	0	0	1	0	1	0	0	0	0	1	0	0	0	0	0	1	1	13	18	331.4	1170	25.3	1085	10.1	32.71	108	349	3.8	188	516	1.66	137	19.76	538	4.28	44	18.38	21.9	0	0	0	1
1871457017	1	0	3	1	26	0	0	0	0	0	0	0	0	0	0	0	0	0	0	0	0	0	0	0			6.17		130				132		3.6	48		2.1	138	14.1	214	4.1			17.5	0	0	0	0
1029926239	1	0	6	1	61	0	0	0	0	0	0	1	0	0	0	0	0	0	0	0	0	0	0	0	25	22	47.2	820	68.6	1108	5.04	6.48	136	27.7	4.7	80	275	0.98	122	8.61	181	4.4	6.2	5.14	10.33	0	0	0	1
2057182482	3	0	13	1	78	0	0	0	0	0	0	1	0	1	0	0	0	1	0	0	1	0	0	0	44	72	113.7	3890	36.2	198	4.01	8.1	119	52	3.8	123	568	0.71	148	5.45	336	4.06	3354	19.86	6.45	1	1	1	1
3218520	3	0	15	0	62	0	0	0	0	0	0	1	0	0	0	0	0	0	0	0	0	0	0	1	57	99	189.9	1000	101	2598	8.52	10.25	146	15.1	3.6	81	441	1.16	127	8.04	167	4.39		4.6	9.87	1	1	0	1
1896542806	1	0	43	1	66	0	0	0	0	0	0	1	0	0	0	0	0	0	0	0	0	0	0	1	58	71	15.2	200	75.2	1489		6.78	164	57.3	3.7	72	322	0.97	139	3.46	142	5.5	10	4.18	4.96	1	1	0	1
1657035672	1	0	17	0	61	0	0	0	1	0	0	1	1	0	0	0	1	1	0	0	0	0	0	0	36.2	38.47	25.57	540	74.1	608	3.33	4.8	85	77.63	4.53	95.04	460.41	0.66	141.02	4.1	120	3.04	208	7.32	5.05	1	0	0	1
361608278	1	0	11	0	61	0	0	0	0	1	0	0	0	0	0	0	0	0	0	0	0	1	0	0	15	14	52.8	325	40.1	788	5.04	6.95	142	83.2	4.8	158	179	0.37	144	5.69	135	4.56	26	8.55	6.58	0	0	1	0
173696156	1	0	12	0	32	0	0	0	0	1	0	0	0	0	0	0	0	1	0	0	1	0	0	0	12	27	3.02	460	14.9	467.19		42.46	117	70.3	4.3	569		0.4	126	3	183	3.85	11	13.8	3.78	1	0	0	1
1050681411	2	1	0	1	70	0	0	0	0	0	0	0	0	1	0	0	1	0	0	0	0	0	1	0	137	179	8.62	1670	32		1.34	7.91	93		4.26	142	550	1.2	134.8	7.1	127	2.68	295	16.1	8.66	0	0	0	1
1456950367	1	0	27	1	96	0	0	0	0	0	0	1	0	0	0	0	1	0	0	0	0	0	0	0	34	53	354	8795	13	487.56		3.64	131	38.6	4.7	258	373	0.35	133	19.22	111	4.57	4429	19.97	19.75	0	1	0	1
1278956107	1	0	11	1	57	0	0	0	0	0	0	1	0	0	0	0	0	0	0	0	0	0	0	0	41	23	86.96	8090	76.3	73	5.18	5.53	126	33.4	4.1	75	249	0.88	146	3.7	227	4.39	7	6.02	4.85	1	1	0	1
120486648	1	0	20	0	68	0	0	0	0	0	0	0	0	1	0	0	0	0	0	0	0	0	0	0	16	25	0.54	185	91	178.24	4.49	4.76	142	10.5	4.2	73	234	1.9	140	2.9	141	4.68	72	5.9	5.44	1	0	1	0
144975789	1	0	6	0	60	0	0	0	0	0	0	0	0	0	0	0	0	0	0	0	0	0	0	0	71	48	31.44	435		1398	5.39		133	53.4	3.7	106	368	1.08	134	5.08	114	4.63	8	8.62	6.91	1	0	0	0
1607246732	1	0	15	1	77	0	0	0	0	1	0	1	1	0	0	0	0	1	0	0	0	0	0	0	10	34	13.5	140	45	248.19	6.07	6.22	138	23.6	5.5	103		1.1	139	2.1	152	4.52	15	7.1	3.83	1	0	1	1
1638648968	1	0	5	0	59	0	0	0	0	0	0	0	0	0	0	0	0	0	0	0	0	0	0	0	91	58	193.8	570		2258	7.78	9.91	139	54.8	3.4	90	358	0.61	140	6.58	280	4.54	12		7.59	1	0	1	0
1618489038	3	0	37	0	59	0	0	0	0	1	0	1	0	0	0	0	1	1	0	0	0	0	1	0	22	26	18.4	270	53	1282.05	5.54	6.82	81	56.1	4.6	127	156	1.7	137	7.7	303	2.65	3	12.4	9.97	0	1	0	1
244873844	1	0	46	1	28	0	0	0	0	0	0	0	0	0	0	0	0	0	0	0	0	0	1	0	94.49	72.41	241.72	1875	120	8653	3.94	6.39	117	253	4.22	58.63	573.83	0.86	146.16	5.67	121	4.02	15	2.84	7.04	1	1	0	0
1149223769	1	0	11	1	65	0	0	0	0	0	0	1	0	0	0	0	0	0	0	0	0	0	0	0	39	52	130.1	945	85.7	1285	6.26	7.25	123	20.6	3.6	65	545	0.59	145	4.14	130	3.01	15	6.4	4.88	1	0	0	1
1822766694	1	0	30	0	64	0	0	0	0	0	0	1	1	0	0	0	0	0	0	0	0	0	0	0	45	61	160.4	1205	86	2238	7.78	6.87	147	64.2	4.17	83	529	1	138.4	7	171	4.98	31	6	8.68	1	1	1	1
1860863913	1	0	9	0	40	0	0	0	0	0	0	1	0	0	0	0	0	0	0	0	0	0	0	0	26	45	151.2	430	76.2	443	6.72	5.67	147	46.3	4.7	105	396	1.28	138	3.66	148	4.84	967	3.34	5.21	1	1	0	1
1413560428	1	0	37	0	72	0	0	0	0	0	0	0	0	0	0	0	1	0	0	0	0	0	1	1	246	156	314.5	1210	94.2	2610	7.72	9.79	127	85.2	4.3	62	815	0.68	141	12.28	577	4.45	131	9.69	13.68	0	0	0	1
87997480	1	0	7	0	62	0	0	0	0	0	0	0	0	0	0	0	0	0	0	0	0	0	0	0	21		84.2	590	84.3	461		6.78	164	12	4	85	291	1	143	5.31	194	5.69	7	13.74	6.86	1	0	0	0
1540755907	1	0	2	0	43	0	0	0	0	0	0	0	0	0	0	0	0	0	0	0	0	0	0	0	46	72	1.36		91				153		4.5	80	250	1.2	140	1.9	162	4.84			3.47	0	0	0	0
727978226	1	0	8	1	36	0	0	0	0	0	0	0	0	0	0	0	0	0	0	0	0	0	0	0	146	78	93.14	585	79.3	927	5.47	6.66	129	62.5	3.46	82	408	0.36	131.8	3.67	145	4.27	7	3.45	4.21	1	0	1	0
1272186736	2	1	10	0	86	0	0	0	0	0	0	1	0	0	0	0	0	0	0	0	0	0	0	0	38	55	302.7	2745	42.2	2610	7.78	6.23	161	87.1	3.84	131	566	0.68	139.3	9.47	232	5.38	265	16.62	10.43	1	1	1	1
1783666463	1	0	8	0	35	0	0	0	0	0	0	0	0	0	0	0	0	0	0	0	0	0	0	0	123	81	131.7		138			8.23	144		4.2	47		0.5	132	3.9	107	4.18		2.7	4.97	1	0	1	0
1468774051	1	0	5	1	59	0	0	0	0	0	0	0	0	0	0	0	0	0	0	0	0	0	0	0	179	117	122.2	525	95.8	340		5.9	127	66	4.1	60	441	0.7	144	5.92	318	4.18	12.1	2.89	7.08	1	0	0	0
1630094854	1	0	7	0	67	0	0	0	0	0	0	0	0	0	0	0	0	0	0	0	0	0	0	0	38	48	9.4	265	90.7	329		5.33	155	3.79	4.9	74	530	1.6	147	4.81	338	5.3	8.7	3.63	7	1	0	0	0
1078549032	1	0	7	1	54	0	0	0	0	0	0	0	0	0	0	0	0	0	0	0	0	0	0	0	115	67	15.93	525	60.8	304	5.47	6.31	150	19	4.04	92	403	1.86	140.4	4.68	185	4.72	7	7.7	7.09	1	0	1	0
1999628668	1	0	15	0	45	0	0	0	0	0	0	0	0	0	0	0	0	0	0	0	0	0	0	0	18	25	142.3	220	94.9	1023	7.65	7.16	164	24.1	4.1	85	248	0.63	144	7.84	180	5.23	2		8.94	1	1	0	0
1650626910	1	0	13	1	78	0	0	0	0	0	0	1	0	0	0	0	0	0	0	0	0	0	0	0	23.44	30.83	6.74	2290	69.7	41.92	3.79	5.99	138	15.2	4.41	71.5	275	1.65	147.74	3.39	174	4.73	11	4.7	5.45	1	0	1	1
1126591591	1	0	10	0	42	0	0	0	0	0	0	0	0	0	0	0	0	0	0	0	0	0	0	0	73.36	79.86	44.27	580	93.7	985.61	6.34	5.8	150	24.2	3.57	87.44	499.32	1.22	137.61	4.93	252	5.19	4	5.47	6.5	0	0	0	0
730668259	1	0	19	1	81	0	0	0	0	1	0	1	0	0	0	1	1	0	0	0	0	0	0	0	21	52	135.9	14695	29	2962.76		23.27	161	16.5	4.1	145		0.5	134	8.3	181	5.97	138	24.3	9.12	1	0	0	1
827805103	1	0	9	0	62	0	0	0	0	0	0	0	0	0	0	0	0	0	0	0	0	0	0	0	96	90	237.8	840	71.8	1627	11.42	7.24	138	3.5	4.7	97	382	0.89	143	6.81	250	4.86	6	5.62	8.16	1	0	1	0
752172334	1	0	14	1	72	0	0	0	0	0	0	1	0	0	0	0	1	1	0	0	0	0	0	0	54	140	109.6	640	90	401.95		5.42	77	168	3.7	55	705	0.3	132	1.9	118	1.91	13	5.6	2.26	0	1	0	1
1294922423	2	1	28	1	49	0	0	0	0	1	0	0	0	0	0	0	0	0	0	0	1	1	0	1	15	22	148.6	535	32.3	125	5.7	7.99	125	55.8	4.2	160	234	0.36	127	5.37	189	4.49	8	11.57	6.19	1	1	0	1
1152770229	1	0	9	0	54	0	0	0	0	0	0	0	0	0	0	0	0	0	0	0	0	0	0	0	39	44	51.33	420	96.8	818	6.82	5.43	147	36	4.6	80	386	1.56	141	6.48	185	4.72	9	3.46	8.93	1	0	1	0
1829297459	1	0	5	0	35	0	0	0	0	0	0	0	0	0	0	0	0	0	0	0	0	0	0	0	16.46		0.39					6.64	146			82.59		0.6		10.2	238	4.73			11.67	0	0	0	0
1057050987	1	0	7	1	57	0	0	0	0	0	0	0	0	0	0	0	0	0	0	0	0	0	0	0	86	58	40.5	460	82.9	252	5.35	5.04	141	21	4.3	70	280	1.52	140	3.76	171	4.79	3	3.48	5.86	1	0	1	0
1157448012	1	0	10	0	59	0	0	0	0	0	1	0	0	0	0	0	0	0	0	0	0	0	0	0	23	25	303.8	1685	100	2610	7.27	12.28	145	94.6	4.5	67	369	1.1	130	5.91	242	4.69	6.1	2.65	7.3	1	0	0	0
1677126644	3	0	11	1	82	0	0	0	1	0	0	1	0	0	0	0	0	0	0	0	0	0	0	0	13	26	21.2	1475	52	41.39	3.44	12.65	111	19	3.9	89	231	4.2	127.5	5.3	322	4.68	31	4	10.23	1	0	0	1
12685652	1	0	9	0	57	0	0	0	0	0	0	0	0	0	0	0	0	0	0	0	0	0	0	0	36	48	38.1	185	63.9	328	4.09	5.29	150	38.6	4.2	110	284	1.29	145	3.61	150	5.07	13.5		5.15	1	1	1	0
358620272	1	0	13	1	65	0	0	0	0	0	0	1	0	0	0	0	0	0	0	0	0	0	0	0	66	67	50.8	340	98	431.51	4.73	5.4	159	55.6	4.3	50	431	1.19	136	5.56	213	5.41	3	2.8	7.29	1	0	1	1
832509059	1	0	10	0	28	0	0	0	0	0	0	0	0	0	0	0	0	0	0	0	0	0	0	0	42	29	1.82	330	91	397.65	3.94	5.94	155	9.92	3.9	72	187	0.9	139	2.4	235	5.49	2	3.8	4.02	1	0	0	1
352218856	1	0	3	0	59	0	0	0	0	0	0	0	0	0	0	0	0	0	0	0	0	0	0	0	69	56	31.1	235	87.3	346	6.23	5.95	180	21.6	3.6	84	256	1.27	143	4.49	232	6.1	10	4.25	6.56	1	0	0	0
643950857	1	0	3	0	47	0	0	0	0	0	0	0	0	0	0	0	0	0	0	0	0	0	0	0	31	46	25.1	715	103	564	4.93	5.81	104		4.1	76	440	1.7	143	9.8	87	3.23			15.86	1	0	0	0
2046500611	1	0	15	0	59	0	0	0	0	0	0	0	0	0	0	0	1	0	0	0	0	0	0	0	19	29	67.8	200	99.4	362	6.46	6.46	135	36.8	4.3	68	288	1.35	143	5.41	240	4.25	9	4.17	7.17	1	0	1	1
157988128	1	0	15	1	72	0	0	0	0	0	0	0	0	0	0	0	0	0	0	0	1	0	0	0	23	30	133.6	1325	3.7	2031		5.76	140	108	6	845	355	0.6	141	4.64	122	4.95	4032	24.04	5.45	1	1	0	1
349420084	1	0	13	0	59	0	0	0	0	0	0	1	0	0	0	1	0	0	0	0	0	0	0	0	26.41	31.13	118.96	860	91	272.45	6.89	5.6	137	61.2	4.18	87.1	418.68	1.07	143.38	5.62	263	4.52	5	5.38	7.11	0	0	0	1
1651230349	1	0	20	0	53	0	0	0	0	0	0	1	0	0	0	0	0	0	0	0	0	0	0	0	172	119	127.9	600	103	1055	6.53	5.56	144	41.9	3.7	69	409	1.64	143	9.62	214	4.98	19.7	5.78	11.68	1	1	0	1
1273467700	1	0	15	1	56	0	0	0	0	0	0	0	0	0	0	0	0	0	0	0	0	0	0	0	92	82	229.4	820	71	1257	7.22	6.46	130	25	4.1	80	486	1.31	144	9.12	237	4.26	2	7.79	10.68	1	0	0	0
717359232	1	0	9	1	72	0	0	0	0	0	0	1	0	0	0	0	0	0	0	0	0	0	0	0	31.09	39.59	97.44	730	66.7			6.09	152	28.16	4.4	76.76	343.93	0.99	140.91	4.58	242	4.85		6.18	6.2	1	0	0	1
51892828	1	0	33	0	63	0	0	0	0	0	0	1	0	0	0	0	0	0	0	0	0	1	0	0	32	80	280.1	1970	71	1362.37	10.22	9.41	181	17.3	3.84	172	845	0.4	134	7.6	213	5.87	48	23.6	8.9	0	0	0	1
1604724082	2	1	12	1	75	0	0	0	0	0	0	1	0	0	0	0	0	0	0	0	0	0	1	1	35	20	110.4	1110	60.3	2338	7.05	10.62	146	7.6	3.9	82	362	4.6	141	10.83	338	4.78	24	12.41	15.61	0	1	0	1
1928204691	1	0	10	1	48	0	0	0	0	0	0	0	0	0	0	0	0	0	0	0	0	0	0	0	23	25	5.43	895	124	217.55	4.62	5.47	115		4.3	35	190	0.5	138	1.4	209	4.13		6.4	2.41	0	0	0	0
1841518829	1	0	13	0	59	0	0	0	0	0	0	0	0	0	0	0	0	0	0	0	0	0	0	1	82	69	286.1	2300	53	1835.11	7.84	10.66	142	14	3.7	127	560	0.83	153	10.49	298	4.67		6.96	11.51	0	0	0	0
1761658061	1	0	24	0	54	0	0	0	0	0	0	0	0	0	0	0	0	0	0	0	0	0	0	0	26	33	7.1	260	97.3	245	2.99	5.8	150	9.76	4	78	191	1.73	144	2.42	150	4.63	3		4.67	1	1	0	0
1261959601	1	0	5	1	71	1	0	0	0	1	0	1	0	0	0	0	1	0	0	0	1	0	0	0	16	25	4.06	940	14.9	558.87	4.3	7.01	121	17.9	5.2	432	317	0.6	140	3.6	169	3.9	2584	37	4.85	0	0	0	1
1719018816	1	0	11	1	59	0	0	0	0	1	1	1	0	0	0	0	0	0	0	0	0	0	0	0	16	19	19.5	490	95	312	5.27	7.3	134	40.7	4.2	61	310	1.29	136	1.9	173	4.75	9.3		3.43	1	0	0	1
647914086	1	0	13	0	67	0	0	0	0	0	0	0	0	0	0	0	0	0	0	0	0	0	0	0	9	23	37.09	205	48.6	591.61	5.3	6.05	134	25.8	4.09	130.19	154	2.46	135.03	3.17	205	4.56	5	5.51	6.3	0	0	0	0
1750564662	3	0	21	1	74	0	0	0	0	0	0	0	0	0	0	0	0	1	0	0	0	0	0	0	29	40	16.5	740	89		4.62		130		4.4	55		2.1	137	3.4	317	4.14	24	4.5	6.36	0	0	0	1
1056880092	1	0	3	1	31	0	0	0	0	0	0	0	0	0	0	0	0	0	0	0	0	0	0	0			0.98		124				116		3.9	50		2.2	134	6.1	216	4.05			9.18	0	0	0	0
327639414	1	0	10	1	74	0	0	0	0	0	0	0	0	0	0	0	0	0	0	0	0	0	0	0	9	17	5.6	805	64.5	480	4.53	6.77	105		5.2	78	176	0.19	143	1.25	96	3.46		6.18	1.59	1	0	1	0
1298333757	1	0	9	0	52	0	0	0	0	0	0	0	0	0	0	0	0	0	0	0	0	0	0	0	22	22	224.9	330	107	411	6.98	6.28	143		4	64	259	0.97	139	5.59	319	5.04		4.42	6.93	0	1	0	0
327015879	1	0	5	0	41	0	0	0	0	0	0	0	0	0	0	0	0	0	0	0	0	0	0	0	38	29	46	265	87.6	307	4.91	7.1	136	8.2	3.8	93	383	1.3	137	5.12	215	4.56	7	6.03	6.98	1	0	1	0
883119228	1	0	21	1	63	0	0	0	0	0	0	0	0	0	0	0	1	1	0	0	0	0	0	0	325.3	185.81	324.66	2875	34.8	2881.62	8.16	7.59	143	73.4	4.15	138.72	502	0.73	127.82	8.18	232	4.31	7	11.37	9.31	0	0	0	1
1676558074	1	0	10	0	46	0	0	0	0	0	0	0	0	0	0	0	0	0	0	0	0	0	0	0	42	53	150	505	104	584		7.21	141	10.8	4	76	295	0.57	140	9.78	220	4.73	5.9	6.28	10.73	1	0	1	0
638204986	1	0	12	1	57	0	0	0	0	0	0	1	0	0	0	0	1	0	0	0	0	0	0	0	24	19	44	230	85.8	155	4.96	4.56	135	36.5	4.4	68	232	1.25	143	5.58	218	4.38	1	5.35	7.13	1	0	1	1
1321433483	1	0	26	1	57	0	0	0	0	1	1	1	0	0	0	0	0	0	0	0	0	0	0	1	26	58	102.48	570	68.9	1054	6.42	11.18	141	7.5	0	81.6	0	1.26	0	6.21	200	4.87	6	5.88	7.82	1	1	0	1
1943534137	1	0	12	0	81	0	0	0	0	0	0	0	0	0	0	0	0	0	0	0	0	0	0	0	11	27	25.9		57	30.52		6.04	109	41.7	5	105		1.5	138	12.3	329	4.51		13.2	15.21	0	0	0	0
632992773	1	0	17	0	89	0	0	0	0	0	0	1	0	0	0	0	1	0	0	0	0	0	0	0	116	73	119.7	310	72	101.11		6.07	97	93.3	4.2	83	207	0.4	127	4.6	262	3.19	332	6.6	5.5	1	1	0	1
894917131	1	0	16	1	66	0	0	0	1	0	0	0	0	0	0	0	0	0	0	0	0	0	0	0	33	32	44.5	880	67.2	285	7.32	8.96	128	5.1	4.6	79	370	1.54	147	10.31	434	4.34	10	7.34	12.35	1	0	0	0
705891701	1	0	12	1	73	0	0	0	0	0	0	0	0	0	0	0	0	0	0	0	0	0	0	0	13.09	21	9.23	240	84.8	245.1	4.13	6.13	151	7	3.75	62.58	180.2	1.97	144.38	3.9	245	5.01	2.243	4.06	6.56	0	0	0	0
341088905	1	0	18	0	59	0	0	0	1	0	0	0	0	0	0	0	0	0	0	1	0	0	0	0	41	51	211.56	680	93.4	3001	7.2	5.52	149	83.1	3.78	79	445	0.64	137.2	4.35	173	4.71	10	3.69	5.45	1	1	1	1
797410793	2	1	16	0	70	0	0	0	0	1	0	1	0	0	0	0	1	0	0	0	0	0	0	1	37	117	105.4	1220	61	885.85		12.02	149	19.8	3.84	106	850	0.6	129.7	5.8	195	4.83	39	14.1	6.89	1	1	0	1
370294092	3	0	3	0	24	0	0	0	0	0	0	0	0	0	0	0	0	0	0	0	0	0	0	0	51.01	54.98	10.77	290		76	2.52	4.87	127	6.54	4.49	73.19	218.39	1.22	147.32	8.97	229	3.98	1	2.7	11.88	0	0	0	0
1776204585	2	1	3	0	50	0	0	0	0	0	0	0	0	0	0	0	1	0	0	0	1	0	0	0	133	50	118	1550	53.8	2610	4.11	10.73	102	626	3.4	132	546	0.06	140	2.6	31	3.69	6	25.5	2.71	0	1	0	1
1153056014	1	0	16	0	57	0	0	0	0	0	0	0	0	0	0	0	0	0	0	0	0	0	0	0	34.2	40	82.8	660	49.4	574.3	6.08	6.71	156	59.4	4.6	136	407	0.62	140	10.07	193	5.21	38	8.86	11.27	1	0	1	0
2114216654	1	0	177	0	68	0	0	0	0	0	0	0	0	0	0	0	0	0	0	0	0	0	0	0	191	115	26.8	2370	91	1684.64	2.75	6.5	111		3.9	66	275	1.5	140	4.6	68	2.88		5.3	6.51	1	1	1	0
1435923707	1	0	8	1	43	0	0	0	0	1	0	0	0	0	0	0	0	0	0	0	0	0	0	0	20	34	16.2	205	115.4	45	4.53	21.25	135	20.6	4.3	48	257	0.87	133	2.42	208	4.96	5	4.35	3.5	1	0	1	0
1603851766	1	0	53	1	52	0	0	0	0	0	0	1	0	0	0	0	0	0	0	0	0	0	0	0	52	46	63.4	650	64.2	350	5.79	6.27	136	112	4.2	89	430	1.02	144	4.19	205	4.57	10	6.16	5.51	1	0	1	1
1376299452	1	0	5	1	56	0	0	0	0	0	0	1	0	0	0	0	0	0	0	0	0	0	0	0	25	28	18	390	97.3	373.2	5	5.58	155	11.1	4	61	262	1.7	143	3.75	276	5.19	3	2.13	5.88	0	0	0	1
1435658829	1	0	11	1	54	0	0	0	0	0	0	1	0	0	0	0	0	0	0	0	0	0	0	0	48	55	109.4	425	92.6	471	6.46	7.7	137	16.1	2.9	65	254	1.04	139	5.36	89	4.45	8	1.89	6.84	1	0	1	1
1737873031	1	0	9	0	52	0	0	0	0	0	0	0	0	0	0	0	0	0	0	0	0	0	0	0	120	60	46.23	585	105.7	2610	6.25	6.63	139	19.4	3.65	66	362	0.79	144.6	4.16	247	4.69	31	5.11	5.48	1	0	1	0
464975677	1	0	98	0	72	0	0	0	0	0	0	0	0	0	0	0	0	0	0	0	0	0	0	0	105	128	48.7	2565	85	524.91		5.35	135	6.76	4.1	80	235	1.4	149	5.3	115	4.04	16	6.1	7.57	0	0	0	0
1006263990	2	1	13	0	64	0	0	0	0	0	1	0	0	0	0	0	0	0	0	0	0	0	1	1	41	66	130.9	740	77	1117.35	7.77	5.77	136	264	4.7	91	435	0.7	134	4.2	210	5.16	175	10.2	5.47	1	1	1	0
922500558	1	0	19	1	71	0	0	0	0	0	0	0	0	0	0	0	0	0	0	0	0	0	0	0	29.24	50.33	13.06	930	59.7	93.28	3.54	5.6	145	16.39	3.65	84.68	203.17	1.46	141.23	3.74	250	4.54	8.287	6.44	5.89	1	1	0	1
2081116327	1	0	11	0	52	0	0	0	0	0	0	0	0	0	0	0	0	0	0	0	0	0	0	0	52	87	73.5	620	95.8	910	5.69	5.01	148	39.4	4.6	81	269	1.29	141	6.01	234	4.75	4	4.46	7.99	0	0	0	0
1957828816	2	1	16	1	81	0	0	0	0	1	0	1	0	0	0	0	0	0	0	0	1	0	0	0	5.9	14	17.5	610	14.9	622.98	3.78	6.41	97	22.1	5.2	471	137	3.1	146	7.1	100	3.52	30	28.5	11.46	1	1	0	1
1158015235	1	0	10	1	65	0	0	0	0	0	0	0	0	0	0	0	0	0	0	0	0	0	0	0	12	34	108		102	1571.75		5.29	90	35.4	3.4	43	284	0.3	133	0.3	94	3.1		2.5	0.95	0	1	0	0
596055121	3	0	15	0	79	0	0	0	0	0	0	0	0	0	0	0	0	0	0	0	0	0	0	0	9	18	45.9	1080	40	399.26	5.83	5.13	121		5	142	266	0.6	142	0.6	132	4.26		12	1.95	1	1	0	0
1508361513	1	0	20	0	66	0	0	0	0	0	0	1	0	0	0	0	0	0	0	0	0	0	0	0	27	29	78.7	290	62.7	1250	6.81	6.33	152	32.1	4.2	107	230	0.74	140	1.79	98	4.71	14	6.71	2.76	1	0	0	1
1807730762	2	1	2	1	69	0	0	0	0	0	1	1	0	0	0	0	0	0	0	0	0	0	1	1	15	43	357.2	750	52	983	8.43	8.16	128	479	3.5	96	589	0.5	151	7.99	258	4.6	49	8.2	8.72	1	0	0	1
314124827	2	1	17	1	77	0	0	0	0	0	0	1	0	0	0	0	1	1	0	0	0	0	0	0	216	134	35.5	4415	56	795	4.79	5.88	154	59.7	4.6	86	360	2.1	141	5.3	134	4.83	32	11.7	8.47	1	1	0	1
1102158316	2	1	14	1	55	0	0	0	0	1	1	1	0	0	0	0	1	1	0	0	1	1	1	1	28	28	126	345	36.4	715	5.59	10.36	122	31.8	4.1	140	298	0.43	135	8.58	121	3.97	282	8.43	9.38	0	1	0	1
713288934	1	0	15	1	61	0	0	0	0	0	0	0	0	0	0	0	0	0	0	0	0	0	0	0	24	25	10	305	72	99.68	5.62	6.12	130	7.63	4	77	251	1	144	4.5	208	4.34	11	5.6	6.24	0	0	0	0
756414868	1	0	8	0	53	0	0	0	0	0	0	0	0	0	0	0	0	0	0	0	0	0	0	0	49		88.5	760	103.7	1121		6.58	137	4.79	3.9	68	384	1.26	139	6.14	233	4.52	15	3.8	7.75	1	1	1	0
2090327396	3	0	34	0	68	0	0	0	0	0	0	0	1	0	1	0	0	0	0	0	0	0	0	0	24	45	214.1	455	90	1646.39	7.76	10.25	141	213	4.6	74	420	0.58	134	10.15	275	4.86	7	4	11.18	1	1	0	1
2026580031	3	0	8	0	65	0	0	0	0	0	0	1	0	0	1	0	0	0	0	0	0	0	0	0	39	31	2.2		99		3.76	8.6	137		4.3	62		1.9	137	2.6	150	3.83		5.2	5.21	0	0	0	1
1715341184	1	0	16	0	60	0	0	0	0	1	0	1	0	0	0	0	0	0	0	0	0	0	0	1	22	24	67.4	270	67.7	289	6.25	10.31	141	37.5	4.5	103	210	1.22	142	4.68	112	4.53	17	6.69	6.26	1	0	1	1
439889249	1	0	37	1	29	0	0	0	0	0	0	0	0	0	0	0	0	0	0	0	0	0	1	1	209	287	90.9	17195	141	583.98	7	4.72	124	131	3.6	35	1021	0.8	138	12.2	234	4.26	40	2.2	13.56	0	0	0	0
1307517228	1	0	36	1	55	0	0	0	0	0	0	1	0	0	0	0	0	0	0	0	0	0	0	1	42	30	21.3	445	84.1	392	4.52	4.59	154	4.95	3.15	70	515	1.64	141.7	10.25	627	5.36	4	6.77	13	1	1	1	1
272414595	1	0	14	0	74	0	0	0	0	0	0	1	0	0	0	0	0	0	0	0	0	0	0	0	8	16	5.08	1605	59	127.7	0.45	5.75	90	30.9	4.2	106	228	1	139	4.5	131	2.99		5.8	5.97	0	1	0	1
796554493	1	0	6	1	21	0	0	0	0	0	0	0	0	0	0	0	0	0	0	0	0	0	0	0			0.66						123					2.53		3.89	282	4.05			6.9	0	0	0	0
943585954	1	0	9	0	25	0	0	0	0	0	0	0	0	0	0	0	0	0	0	0	0	0	0	0	63	51	215.7	485	87.7	942	7.48	5.39	154	17.6	3.93	102	527	1.64	140.4	10.83	366	5.29	13		13.13	1	0	1	0
980323262	1	0	7	0	52	0	0	0	0	0	0	1	0	0	0	0	0	0	0	0	0	0	0	0	36	37	98.4	490	65.5	645	6.64	6.27	148	52.9	2.9	111	294	1.08	144	2.43	166	4.69	31.1	9.63	3.71	1	0	0	1
1467650899	1	0	16	1	52	0	0	0	0	0	0	1	0	0	0	0	0	0	0	0	0	0	0	0	39	25	160	355	92.2	320.7	6.67	6.66	138	86.2	3.4	66	303	1.25	143	9.83	209	5.04	32	8.21	11.44	1	0	0	1
1016706308	1	0	11	1	36	0	0	0	0	0	0	0	0	0	0	0	0	0	0	0	0	0	0	0	14	24	71.9	210	112	43	3.56	4.91	113	35.9	4.6	61	262	1.17	134	4.37	233	4.17	5.6	1.77	5.92	1	1	1	0
1966616006	1	0	12	0	70	0	0	0	0	0	0	1	0	0	0	1	0	0	0	0	0	0	0	0			132.4	17665	84.4	669		6.81	143	43.4	4	81	442	1.24	135	6.45	162	4.56	3.9	3.5	8.64	1	0	0	1
2023441581	1	0	7	0	76	0	0	0	0	0	0	0	1	0	0	1	0	0	0	1	0	0	0	0	154.24	95.09	16.52	180	91.2	1001.7	5.18	4.23	163	7.362	4.91	62.68	227.28	1.54	144.38	4.37	215	4.64	5.804	3.7	7.35	0	0	0	1
1614684699	1	0	10	0	68	0	0	0	0	0	0	0	0	0	0	0	0	0	1	0	0	0	0	0	22	23	107.1	490	77.5	844	7.41	5.84	139		4.2	88	219	1.17	137	4	159	4.21	34.5	3.92	5.58	1	0	1	1
895593969	2	1	34	1	67	0	0	0	0	0	0	1	0	0	0	0	0	0	0	0	0	0	1	1	42	93	261.3	1075	74.7	1998	6.57	6.67	143	444	4	72	815.2	0.95	143	5.51	159	3.87	12	7.65	6.91	1	0	1	1
1174540626	1	0	13	0	70	0	0	0	0	1	0	0	0	0	0	0	1	0	1	0	1	0	0	0	27	38	155.1		59	503.23		13.58	119		4	109	371	0.49	141	15.56	173	3.69	6336	7.02	17.35	0	0	0	1
806794513	1	0	11	0	65	0	0	0	0	0	0	0	0	0	0	0	0	0	0	0	0	0	0	0	13.86	21.89	12.96	390	68.1	227.29	4.6	6.24	165	17.7	3.95	99.65	239.04	1.87	139.65	2.72	166	5.27	12	5.1	5	0	0	0	0
856023805	1	0	13	0	79	0	0	0	0	0	0	1	0	0	1	0	0	0	0	0	0	0	0	0	91	44	95.28	580	85.3	546	6.37	9.92	128	4.7	3.67	70	302	0.79	129.6	3.85	257	4.12	10	5.77	5.01	1	0	1	1
2027754452	1	0	10	0	95	0	0	0	0	0	0	0	0	0	0	0	0	0	0	0	0	0	0	0	15.27	15.68	60.05	500	57.6	146.7	5.25	5.41	117	37.61	4.06	96.08	177.44	1.37	148.16	6.29	186	3.82	16	9.86	8.63	1	0	0	0
611723606	1	0	11	0	38	0	0	0	0	0	0	0	0	0	0	0	0	0	0	0	0	0	0	0	44	29	33.2	160	93	443.06	5.28	7.09	166	17	4.3	90	233	1.38	137	3.63	111	5.16	2	4.3	5.68	1	0	1	0
12507530	3	0	7	1	90	0	0	0	0	0	0	0	0	0	0	0	0	0	0	0	0	0	0	0	10	37	181.8	1685	44	614.92		6.76	144		3.9	98		0.9	145	7.5	384	4.64	34	11.7	8.94	1	0	0	0
1950033634	1	0	18	0	63	0	0	0	0	0	0	0	0	0	0	0	0	0	0	0	0	0	0	0	55	76	69.3	750	88.7	1039		7.4	160	10.5	3.7	81	481	0.94	144	6.06	205	5.05	5	5.93	7.55	1	1	1	0
820434454	1	0	7	0	51	0	0	0	0	0	0	0	0	0	0	0	0	0	0	0	0	0	0	0			27.28						142		4.46			0.92	135.5	3.16	170	4.94			4.51	0	0	0	0
36067547	1	0	12	1	54	0	0	0	0	0	0	1	0	0	0	0	0	0	0	0	0	0	0	0	30.11	30.89	44.59	220	79	184	5.32	6.14	131	13.19	4.52	74.55	217.62	1.06	133.67	2.62	195	4.29	2	3.88	3.84	1	1	1	1
1512046205	1	0	8	0	46	0	0	0	0	0	0	0	0	0	0	0	0	0	0	0	0	0	0	0	22	31	58.5	270	95.6	346		6.42	150	31.7	4.3	84	316	0.95	131	4.28	157	4.81	8.021	5.57	5.58	1	0	1	0
907762492	3	0	10	1	71	0	0	0	0	0	0	0	0	0	0	0	0	0	0	0	0	0	0	0	10.86	26.12	56.19	925	95.5	157.93	4.8	3.9	135	36	3.6	46.9	176.35	1.28	139	3.92	145	4.8	15	8.84	5.77	0	0	0	0
1313453217	1	0	8	1	66	0	0	0	0	0	0	1	0	0	0	0	0	0	0	0	0	0	0	0	9	19	105.1	1540	64.3	170		6.92	120	54.4	3.9	82	259	0.96	141	3.16	265	4.15	9	7.47	4.57	1	0	0	1
1466691394	1	0	12	0	35	0	0	0	0	0	0	0	0	0	0	0	0	0	0	0	0	0	0	0	23	21	151.5		85.8	516		5.48	157	130	3.9	98	250	0.86	138	4.99	155	5.01		4.9	5.98	1	1	1	0
1305563174	1	0	11	0	55	0	0	0	0	1	0	1	0	0	0	0	0	0	0	0	0	0	0	0	50	32	217.1	775	77.4		6.42	11.86	166	67.8	4.8	95	409	1.14	136	7.04	302	5.34	24.7	6.36	8.81	1	1	0	1
514429356	1	0	11	0	68	0	0	0	0	0	0	0	0	0	0	0	0	0	0	0	0	0	0	0			148.8	615	72			5.29	140		4.2	93		1.6	136	8	244	4.4	18583	6.9	11.49	0	0	0	0
1210295296	2	1	16	0	78	0	0	0	0	0	0	1	0	0	0	0	1	0	0	0	0	0	1	0	32	34	137.8	785	73.2	717	7.78	6.71	156	88	4.3	87	598	0.33	148	8.93	207	4.83	96	12.4	9.79	1	1	0	1
1310115904	1	0	5	1	26	0	0	0	0	0	0	0	0	0	0	0	0	0	0	0	0	0	0	0	18.69	19.04	0.18	50	121.3	9.53	2.57	4.12	120	1.9	4.5	59.29	147.09	1.35	149.63	5.69	213	4.19	0	4.1	7.51	0	0	0	0
981834143	2	1	15	0	81	0	0	0	0	0	1	1	0	0	0	0	0	1	0	0	0	0	1	0	103	140	81.2	860	47	863.09	7.05	11.7	164	69.7	5	124	739	1.4	137	8	258	5.61	1434	15.3	10.38	0	0	0	1
1008579710	1	0	107	0	36	0	0	0	0	0	0	0	0	0	0	0	0	0	0	0	0	0	1	0	45	31	287.5	6590	112	1121.77	7.94	6.31	148	618	4.2	75	329	0.8	135	31.9	394	4.98		5.6	35.15	0	0	0	0
1038593677	1	0	13	0	41	0	0	0	0	0	0	0	0	0	0	0	0	0	0	0	0	0	0	1	28	35	52.5	165	78.3	555	5.01	5.22	147	55.8	3.8	102	229	1.85	139	6.43	246	4.96	7	6.83	9.11	1	0	1	0
1104674186	1	0	4	1	21	0	0	0	0	0	0	0	0	0	0	0	0	0	0	0	0	0	0	0			2.02						119					2		5.4	206	3.87			8.3	0	0	0	0
353531025	1	0	7	0	52	0	0	0	0	0	0	0	0	0	0	0	0	0	0	0	0	0	0	0	188	117	36.2	440	101.4	564	5.17	6.7	141	38.4	3.5	73	300	0.54	136	3.6	224	4.44	15	3.69	4.32	1	0	0	0
811962109	1	0	19	1	67	0	0	0	0	0	1	1	0	0	0	0	1	0	0	0	0	0	0	1	22	40	79.2	425	93.8	244	6.11	7.77	136	163	4	54	397	1.01	137	6.41	166	4.42	39.1	5.18	7.92	1	0	1	1
275826324	2	1	9	0	74	0	0	0	0	0	0	0	0	0	0	0	0	0	0	0	0	0	0	0			18.2		85		3.92		95		4.5	76		0.2	136	6.3	254	3.34	77		6.68	0	0	0	0
630992786	1	0	9	0	56	0	0	0	0	0	0	0	0	0	0	0	0	0	0	0	0	0	0	0	53	45	193.5	325	95.4	377	9.39	5.42	154	108	4.5	79	225	1.48	137	11.17	489	4.93	1	3.44	13.36	1	1	1	0
931667966	1	0	4	0	72	0	0	0	0	0	0	0	0	0	0	0	0	0	0	0	0	0	0	0	22	18	41.2		90				97		5	70		1	138	2.5	330	3.36			4.4	0	0	0	0
1289943130	2	1	2	0	80	0	0	0	0	0	0	0	0	0	0	0	0	0	0	0	0	0	0	1			379.3	5415	26		11.36	12.31	157		4.2	204		0.3	142	7.5	253	5.27		27.9	8.23	1	0	0	0
735806873	1	0	10	0	74	0	0	0	1	0	0	1	0	0	0	0	0	0	0	1	0	0	0	0	31	37	80.71	875	54.7	252	5.71	6.18	143	65.7	4.7	113.3	388	2.29	146	4.12	239	4.64	15	6.06	7.08	0	0	0	1
736419029	1	0	9	0	61	0	0	0	0	0	0	1	0	0	0	0	0	0	0	0	0	0	0	0	50	60	106.78	1370	77.1	2136	7.63	6.84	124	214	4.7	92	318	0.72	138	3.34	163	4.75	461	6.55	4.18	1	0	0	1
1958152444	1	0	11	1	52	0	0	0	0	0	0	0	0	0	0	0	0	0	0	0	0	0	0	0	179	575	167	1355	114	985.18	5.92	4.61	145	17.5	3.3	41	1396	0.83	123	9.63	163	4.82	58	4.8	10.9	1	0	0	0
648724700	1	0	8	0	39	0	0	0	0	0	0	0	0	0	0	0	0	0	0	0	0	0	0	0	153	86	14	405	134	6434.83	5.67	5.3	110		4.4	46	258	0.6	144	2.1	77	3.11			3.32	1	0	0	0
1513798712	1	0	17	1	61	0	0	0	0	0	0	1	0	0	0	0	0	0	0	0	0	0	0	1	143	117	190.5	1550	98	14457.8	7.18	7.11	119	24.9	3.77	54	1000	0.2	135.7	12.2	158	3.83		5.3	12.57	1	0	1	1
766040895	1	0	13	0	64	0	0	0	0	0	0	1	0	0	0	0	0	0	0	0	0	0	0	1	20	33	380.1	445	92	625.04	11.08	7.58	130	235	3.8	75	351	0.5	139	12	236	4.11	10	6.9	13.82	1	0	1	1
1308212107	1	0	13	0	47	0	0	0	0	0	0	1	0	0	0	0	0	0	0	0	0	0	0	0	25	25	33.9	190	79.8	388	5.63	5.29	156	21.4	4.2	97	222	1.37	143	2.58	157	5.09	3	5.37	4.54	1	0	0	1
1752448359	2	1	1	1	81	0	0	0	0	1	0	1	0	0	0	0	0	1	0	0	0	0	0	0	5.9	32	348.9	1655	20	1396.14		5.23	107	5843	4.4	200	330	0.4	145	4.6	177	3.52	81	27.5	5.08	0	0	0	1
1305634419	1	0	8	1	54	0	0	0	0	0	0	1	0	0	0	0	0	0	0	0	0	0	0	0	37	53	151.8	390	62.5	830	6.37	6.73	134	37.5	3.5	90	498	1.72	141	6.02	220	4.78	133	7.64	8.34	1	1	1	1
1237507081	2	1	10	1	61	0	0	0	0	0	0	1	0	0	1	0	0	0	0	0	0	0	0	0	210	429	78.2	7295	30	494.75		6.35	122	80.3	4.3	160	561	0.8	133	8.4	205	3.9	346	19	9.83	1	0	0	1
1426602559	1	0	11	0	66	0	0	0	0	0	0	0	0	0	0	0	0	0	0	0	0	0	0	0	34	59	70.3	545	57.4	332	5.54	5.34	132	52.4	4.5	114	340	1.29	140	5.66	276	4.67	17	7.81	7.29	1	0	1	1
370462589	1	0	8	0	40	0	0	0	0	0	1	0	0	0	0	0	0	0	0	0	0	0	0	0	45	58	59	390	95.6	1289	6.95	6.73	143	17.4	4.4	87	567	1.49	150	3.78	194	4.68	4	4.08	5.64	1	0	0	0
1002111534	1	0	12	0	51	0	0	0	0	0	0	0	0	0	0	0	0	0	0	0	0	0	0	0	57	59	117.4	470	96.5	2384	4.81		135	196	4.1	81	522	0.77	140	2.66	140	4.48		5.53	3.66	1	0	1	0
2062973377	1	0	10	0	62	0	0	0	0	0	0	1	1	0	0	0	0	0	0	0	0	0	0	0	19	30	111.7	1060	69.2	1060		5.46	119	60.1	4	100	334	1.32	144	3.06	137	3.96	18.5	4.85	4.67	1	0	1	1
1018421304	1	0	10	1	68	0	0	0	0	1	1	1	0	0	0	0	1	0	0	0	1	0	0	0	24	29	70.7		14.9	169.08		7.61	103	23.2	4.3	573		0.3	130	5.4	161	3.27	20	14.1	6.18	0	0	0	1
523693369	1	0	7	1	41	0	0	0	0	0	0	0	0	0	0	0	0	0	0	0	0	0	0	0	25	36	41.5	280	111.9	207	3.67	5.42	133	27.2	4.2	55	273	1.21	139	3.62	130	5.16	4	3.2	5.07	1	0	0	0
482135264	1	0	24	0	76	0	0	0	0	0	0	0	0	0	0	0	0	0	0	0	1	0	0	0	21	26	98.4	800	5.7	2096	6.57	8.54	112	68.6	5.5	723	441	1.27	143	7.85	229	3.9	189	19.71	9.74	1	1	0	1
1399244839	1	0	6	1	56	0	0	0	0	0	0	0	0	0	0	0	0	0	0	0	0	0	0	0	53	33	25.5	385	88	340.6	5.22	5.91	146	33.5	4.2	67	327	0.95	141	4.59	171	4.93	2		5.85	0	0	0	0
215729376	3	0	13	1	86	0	0	0	0	1	0	1	1	0	0	0	0	0	0	0	0	0	0	0	18	49	247.3	5845	19	1180.7		19.39	125	5.5	5.6	196		0.7	136	5.7	236	3.99	282	25.6	7.01	1	1	0	1
1725481178	1	0	12	1	76	0	0	0	1	0	0	0	0	0	0	0	0	0	0	0	0	0	0	0	16.46	29.13	25.92	480	61.1	175.14	4.97	7.59	136	8.08	4.6	80.71	278.5	0.72	136	3.25	172	4.48	8	8.59	4.19	0	0	0	0
596489709	1	0	11	0	60	0	0	0	0	0	0	0	0	0	0	0	0	0	0	0	0	0	0	1	42	51	289	985	70.2	2369	7.86	7.81	145	159	3.8	100	497	0.94	138	12.57	191	4.75	31	5.4	13.7	1	0	0	0
30569885	1	0	7	1	77	0	0	0	0	0	0	0	0	0	0	0	0	0	0	0	0	0	0	0	21	18	9.6	1215	52.4	740	4.01	5.46	111	22.2	4.3	91	240	0.75	139	2.26	272	3.56		6.62	3.36	0	0	1	0
258476940	1	0	31	1	63	0	0	0	0	0	0	1	0	0	0	0	0	0	0	0	0	0	0	0	37	13	61.4	1120	104.8	161	4.28	5.5	136	64.9	3.8	42	347	0.21	140	4.97	166	4.26	9.1	6.8	5.32	1	1	1	1
1775939860	2	1	11	0	65	0	0	0	0	0	0	1	0	0	0	0	0	0	0	1	0	0	0	0	44	76	311.5	1485	69.5	2610	10.84	6.56	113	3503	3.2	98	326	0.11	134	0.59	56	3.11	37.4	7.85	0.75	1	1	0	1
1390760066	3	0	16	0	46	0	0	0	0	0	0	1	0	0	0	0	0	0	0	0	0	0	0	0	9	18	0.65	205	127		3.4	4.94	133		3.4	47		2.3	138	5	268	3.83	8	1.6	8.87	0	0	0	1
1654397935	1	0	8	0	35	0	0	0	0	0	0	0	0	0	0	0	0	0	0	0	0	0	0	0	76.13	71.94	155.24	1120	107.2	770.2	6.7	5.63	147	49.59	4.59	81.49	512.54	1.01	141.12	6.75	271	4.74	6.338	5.29	8.22	1	0	1	0
607900032	1	0	15	0	61	0	0	0	0	1	0	0	0	0	0	0	0	0	0	0	0	0	0	0	20	28	99.7	450	87.3	546	4.91	6.67	110	145	4.1	83	274	0.43	141	2.51	133	4.19		4.47	3.2	1	1	1	1
1166285402	1	0	5	0	38	0	0	0	0	0	0	0	0	0	0	0	0	0	0	0	0	0	0	0	36.75	21.78	28.9		113.1				140		3.72	71.11	156.17	1.29	140.7	2.64	173	5.26		3.99	4.32	0	0	0	0
1406477269	1	0	18	1	71	0	0	0	0	0	0	0	0	0	0	0	1	0	0	0	0	0	0	0			110.6		81				111		3.6	66		1.1	135	15.9	180	3.81		11.5	17.47	1	1	0	1
1284593894	1	0	16	1	81	0	0	0	1	0	0	1	0	0	0	0	0	0	0	0	0	0	0	0	62	76	135.4	1620	54.6	587	4.72	13.1	159	5.5	3.4	86	398	0.28	145	9.47	140	4.98	129	7.1	10.04	1	1	1	1
1842681169	1	0	3	1	26	0	0	0	0	0	0	0	0	0	0	0	0	0	0	0	0	0	0	0									129					2.1		6.3	244	4.31			9.43	0	0	0	0
1018656401	1	0	10	0	55	0	0	0	0	0	0	0	0	0	0	0	0	0	0	0	0	0	0	0	51.4	26.52	3.55	1045	102.3	232.75	5.35	6.25	146	2.32	4.6	67.91	193.54	1.77	140.6	4.46	259	4.3	3	4.68	6.87	0	0	0	0
1573815993	1	0	28	0	78	0	0	0	0	0	0	1	0	0	0	0	0	0	0	0	0	0	0	0	76	69	160.6	1495	52	869.27		6.77	147	10.5	3.6	115	358	0.3	133	7.3	206	4.95	26	13.2	8.5	1	1	1	1
1214893604	1	0	6	1	46	0	0	0	0	0	0	0	0	0	0	0	0	0	0	0	0	0	0	0	16	24	107.1	475	104		4.31	5.18	124		3.7	61	263	1.4	138	16.9	299	4.11		2.5	19.93	0	0	0	0
857065927	1	0	8	1	69	0	0	0	0	0	0	1	0	0	0	0	0	0	0	0	0	0	0	0	47	105	84.6	575	95			5.81	155		3.1	50		1.8	140	7.8	293	5.41	5	7.5	10.3	0	0	0	1
1147504708	1	0	13	1	47	0	0	0	0	0	0	1	0	0	0	0	0	0	0	0	0	0	0	0	16	21	20.9	245	88.9	275	6.06	5.96	127	42	3.6	70	304	0.68	147	3.89	141	4.36	27	4.8	4.77	1	0	1	1
1398649349	1	0	17	0	62	0	0	0	0	0	0	1	0	0	0	0	0	0	0	0	0	0	0	0	30	14	95.5	200	108	966.84	6.36	16.22	150	26.9	3.93	53	216	0.5	135.8	3.9	209	5.16	7	5.9	4.66	1	0	1	1
709644312	1	0	180	0	37	1	0	0	0	0	0	1	0	0	0	0	0	0	0	0	0	0	0	0	33.64	91.03	265.4	2395	91.8			6.98	146		4.16	91.55		0.3	129.89	8.69	152	4.52		5.92	9.08	0	0	0	1
1322622975	1	0	13	0	64	0	0	0	0	0	0	0	0	0	0	0	0	0	0	0	0	0	0	1	97	79	58.9	250	65.9	3682	4.91	5.7	138	70.3	4.9	103	439	0.72	134	3.13	80	4.46	9	9.1	4.24	1	0	0	0
20683444	1	0	14	1	49	0	0	0	0	0	0	0	0	0	0	0	0	0	0	0	0	0	0	0			42.28		91				144		4.77	64.19		2.1	146.16	6.24	197	4.83		3.01	9.22	0	0	0	0
1926138015	1	0	23	1	75	0	0	0	0	0	1	1	0	0	0	0	0	0	0	0	1	0	0	0	45	47	173.8	485	20.9	134	7.94	6.88	146	79.1	3.9	197	390	1	141	7.29	163	4.54	93	10.27	8.62	1	0	0	1
8547182	1	0	9	0	53	0	0	0	0	0	0	0	0	0	0	0	0	0	0	0	0	0	0	0	18	36	269.3	915	93.7	904.05		5.8	136	44	3.87	82	179	1.79	136	10.04	297	4.71		4.53	13.08	0	0	0	0
956273653	1	0	30	1	60	0	0	0	0	1	1	1	0	0	0	0	0	0	0	0	0	0	1	1	28	72	138.2	505	86	419.99	3.88	6.88	116	105	4.2	67	651	0.5	140	3.7	213	4.29	12	6.3	4.61	0	0	0	1
994287199	1	0	8	0	34	0	0	0	0	0	0	0	0	0	0	0	0	0	0	0	0	0	0	0	29	35	53.5	360	107.1	1862		5.1	156	14.3	4.4	82	421	1.31	143	3.5	153	5.27	2	4.16	5.34	0	0	0	0
86670810	2	1	20	0	78	0	0	0	0	0	0	1	0	1	0	0	0	0	0	0	0	0	0	0			130.5		28		4.71	4.35	114		5.6	192		1.1	132	17.5	679	5.03	1765	14.8	19.19	1	0	0	1
1667788439	1	0	5	1	33	0	0	0	0	0	0	0	0	0	0	0	0	0	0	0	0	0	0	0	28	30	76.5	405	111.4		5.17	6.39	133	25.1	4.6	63	309	1.36	142	3.03	214	4.27	4	2.11	4.57	1	0	1	0
1272016661	1	0	17	0	71	0	0	0	0	0	0	0	0	0	0	0	0	0	0	0	0	0	0	0	49	71	52.9	860	73.8	1361.41	5.42	6.89	148	5.86	4.6	90	417	0.95	137	4.06	154	4.57	6	7.41	5.56	1	0	1	0
1400326129	1	0	8	1	57	0	0	0	0	0	1	1	0	0	0	0	0	0	0	0	0	0	0	1					91				159		4.7	65		2.1	142	4.3	199	4.78			7.32	0	0	0	1
1880415958	1	0	10	1	72	0	0	0	0	0	0	0	0	0	0	0	0	0	0	0	0	0	0	0			135.3		88		4.75	5.08	127		4.6	59		1.1	142	2.4	199	4.09		5.8	4.04	0	0	0	0
1623819489	1	0	6	0	57	0	0	0	0	0	0	1	0	0	0	0	0	0	0	0	0	0	0	0	23	41	68.1	375	104	536	7.06	5.43	143	39.5	3	63	287	1.19	141	4.99	180	5.07	6	3.5	6.61	0	0	0	1
25977329	1	0	12	1	56	0	0	0	0	0	0	0	0	0	0	0	0	0	0	0	0	0	0	0	40	40	274.4	305	83.5	451	7.61	5.38	137	26.9	4.2	70	318	1.41	143	9.34	312	4.77	8	5.14	11.24	1	1	1	0
40744738	1	0	6	0	35	0	0	0	0	0	0	0	0	0	0	0	0	0	0	0	0	0	0	0	53	35	67.5	395	116.2	788	6.07	4.77	164	32.6	4.5	70	216	1.21	142	1.82	284	5.33	6	4.62	3.38	1	0	1	0
954258729	1	0	21	1	69	0	0	0	0	1	0	1	0	0	0	0	0	0	0	0	0	0	0	1	23	26	201.4	1300	89	161.58		10.22	109	24.2	4.1	60	280	1.1	131	13.6	383	3.98	3	5.4	15.4	1	0	0	1
349561965	2	1	3	1	88	0	0	0	0	0	0	1	1	0	0	0	0	1	0	0	0	0	0	0	39	69	132.8	1680	11.7	397	6.82	7.25	163	44.9	4.71	296	862	1.49	148.1	7.63	240	5.8	134	32.27	10.32	1	0	0	1
805559781	2	1	5	1	74	0	0	0	0	1	1	1	0	0	0	0	0	0	0	0	0	0	1	1	26	62	94	955	49.6	311	6.82	10.87	126	106	4.8	97	266	0.37	113	7.73	168	3.89		4.84	8.32	1	1	0	1
2132867796	1	0	6	1	25	0	0	0	0	0	0	0	0	0	0	0	0	0	0	0	0	0	0	0	7	15	29.4	160	102	38	4.27	6.15	132	9.34	4.2	71	308	0.66	145	2.4	216	5.01	2	4.8	3.24	1	0	1	0
392965228	1	0	9	1	61	0	0	0	0	0	0	1	0	0	0	0	0	0	0	0	0	0	0	0	53	55	72.6	735	97.8	904	6.86	6.56	126	38	3.8	54	433	0.81	141	3.79	160	4.09	6	4.6	5.05	1	0	0	1
903526618	1	0	4	1	63	0	0	0	0	0	0	0	0	0	0	0	0	0	0	0	0	0	0	0	16	20	25.6	295	100.3	147	5.19	6.11	123	34.4	4.3	48	247	0.77	138	4.17	146	4.37	14	2.61	5.24	1	0	0	0
378558951	3	0	3	0	72	0	0	0	0	0	0	0	0	0	0	0	0	0	0	0	0	0	0	0	25	66	185		54	311.8		8	133	139	3.6	116		0.9	132	5	125	4.28		10.6	6.22	1	0	0	0
1094463120	3	0	12	0	82	0	0	0	1	0	0	0	0	0	0	0	0	0	0	0	0	0	0	0	37	64	32.3	460	68	973	5.74	9.1	135	23.5	4.3	90	222	2	143	2.4	165	4.83	23	4.5	5.17	0	1	0	0
326580424	1	0	10	1	57	0	0	0	0	0	0	0	0	1	0	0	0	0	0	0	0	0	0	0	6	25	1.16		64	57.63		9.59	142	10.4	3.9	87		3.8	140	13.1	343	4.91	95	5.4	18.22	1	0	0	0
2122443793	1	0	8	1	52	0	0	0	0	0	0	0	0	0	0	0	0	0	0	0	0	0	0	0	32	32	260.2	430	100.1	281		7.37	134	8.31	3.9	61	410	0.8	142	6.85	195	4.39	3	2.58	8	1	0	1	0
2075795378	1	0	11	0	32	0	0	0	0	0	0	0	0	0	0	0	0	0	0	0	0	0	0	0	91	61	55.3	235	114.2	2610	4.79	6.13	171	49.4	4.5	77	445	0.92	146	6.77	215	5.4	5	4.88	8.09	1	0	1	0
1113586765	1	0	15	0	58	0	0	0	1	0	0	1	0	0	0	0	0	0	0	0	0	0	0	0	44	41	33.9	705	90.5	1536		5.89	149		4.4	82	433	1.67	141	3.48	167	4.81	10.9	5.67	5.47	1	0	1	1
1401723680	1	0	7	1	66	0	0	0	0	0	1	1	0	0	0	0	0	0	0	0	0	0	0	0	17	26	49.1	450	91.2	28		5.75	90	6.67	3.8	60	287	1.05	142	4.63	341	4.66	9	5.62	6.31	0	0	0	1
905970338	1	0	12	0	70	0	0	0	0	0	0	0	0	0	0	0	0	0	0	0	0	0	0	0	17	28	7.02	935	58	150.98	4.65	5.73	144	12.3	5.4	111	191	2.5	138	3.6	156	4.41	259		6.8	0	0	0	0
88381348	1	0	7	1	61	0	0	0	0	0	0	0	0	0	0	1	0	0	0	0	0	0	0	0	31	23	61.2	1610	102.4	186	6.64	5.26	135		4.2	47	257	1.49	146	4.71	287	4.4	1	3.75	6.71	0	0	0	0
91712780	1	0	65	1	49	0	0	0	0	0	0	1	0	0	0	0	0	0	0	0	0	0	1	1	50	82	387.3	830	53.1	2610	6.44	12	147	25.5	3.75	106	1053	0.92	144.8	5.74	320	4.23	24.4	16.5	6.84	1	1	1	1
412472923	1	0	10	1	60	0	0	0	0	0	0	0	0	0	0	0	0	0	0	0	0	0	0	0	28	33	26.8	235	79.8	340	4.41	5.71	141	26.4	3.6	71	332	1.23	141	2.89	192	4.92	3	3.43	4.43	1	0	0	0
9128996	1	0	8	0	56	0	0	0	0	0	0	0	0	0	0	1	0	0	0	0	0	0	0	0	38	19	101.7	5915	100.3	556	6.16	5.88	144	31	3.8	70	254	1.39	138	4.56	225	4.69	2	5.04	7.12	1	0	0	0
1362925509	1	0	2	1	32	0	0	0	0	0	0	0	0	0	0	0	0	0	0	0	0	0	0	0	10.47	18.72	9.19		116.2			5.07	125		4.53	59.36	161.14	2.37	141.32	4.66	229	4.03		3.68	7.92	0	0	0	0
643950857	1	0	11	0	46	0	0	0	0	0	0	0	0	0	0	0	0	0	0	0	0	0	0	0	64	97	130.3	1250	108	271.31	4.72	6.32	127		3.89	70		4.3	134.3	1.7	135	4.79	35	5.8	7.38	1	1	1	0
47939977	1	0	3	1	30	0	0	0	0	0	0	0	0	0	0	0	0	0	0	0	0	0	0	0									138					2.3		6.6	185	4.74			9.89	0	0	0	0
544267175	3	0	32	1	58	0	0	0	0	1	1	1	0	0	0	0	0	1	0	0	0	0	0	0	26	23	14		93	1140.81		16.88	60	20	3.4	63	413	4.2	135	15.5	156	2.06	39	13.8	20.52	1	1	1	1
31851013	2	1	9	1	47	0	0	0	0	0	0	0	0	0	0	0	0	0	0	0	0	0	0	0	25	114	46.8	3495	32	1604.7	3.48	7.57	96	38.37	4.7	163	533.91	3.1	131	16.2	381	3.66	27	10	21.4	0	1	0	0
1614218125	2	1	48	0	67	0	0	0	0	0	0	1	0	0	0	0	0	0	0	0	0	0	1	1	28	28	113.1	16210	107	578.17	3.43	5.6	119	26.5	4.6	50	202	1.5	139	5.8	333	4.03	8	7.4	8.32	1	1	1	1
1083088485	3	0	11	0	73	0	0	0	0	0	0	1	0	0	0	0	1	0	0	0	0	0	0	0	55	124	114.1	18635	84			7.42	75		5.5	80		1.2	123	8.1	379	2.61		6.2	10.24	0	0	0	1
1350144757	1	0	40	1	58	0	0	0	0	0	0	0	0	0	0	0	0	0	0	0	0	0	0	1	38	49	192	550	48.2	1201	7.2	6.27	158	161	4.1	109	565	0.84	145	4.26	182	5.12	13	11.04	5.28	1	0	1	0
610700858	2	1	23	1	90	0	0	0	0	0	0	1	0	0	0	0	1	0	0	0	1	0	0	0	522	431	6.42	16045	14.9	2179	2.6	6.07	125	79.7	4.7	874	529	0.7	136	6	116	4.24		60	7.49	1	1	0	1
356344753	2	1	5	0	82	0	0	0	0	0	0	0	1	0	1	0	0	0	0	0	1	0	0	1	10	36	409.2	1000	36	2560.29	10.54		120	160	3.93	154	550	0.6	156.5	10.1	290	4	148	37.2	11.06	0	0	0	1
906967024	3	0	7	1	88	0	0	0	0	0	0	0	1	1	0	0	1	1	0	0	0	0	0	0	39	86	102	475	53	280.85		5.07	167	7.65	4.2	85		0.5	146	9.5	162	5.47	1784	12.8	10.13	0	0	0	1
1159602390	1	0	24	1	71	0	0	0	1	0	0	0	0	0	0	0	0	0	0	0	0	0	0	0	50	30	111.8		90	274.61	5.12	7.66	144	10.9	3.2	56	424	1.7	142	8.4	205	4.91		7.9	11.24	1	1	1	0
1607316118	1	0	7	1	75	0	0	0	1	0	0	0	0	0	0	0	0	0	0	0	0	0	0	0	22	24	68.6	330	79.9	481	5.92	8.76	141	60.9	4.1	65	305	36.75	142	7.8	174	4.49	8	5.88	45.71	1	0	1	0
1076336169	1	0	16	0	48	0	0	0	0	0	0	0	0	0	0	0	0	0	0	0	0	0	0	0	23	29	35.2	565	103.7	616		5.78	150	26.5	4	74	347	0.73	138	3.95	202	5.11	6	3.56	4.98	1	0	1	0
982471050	1	0	10	0	63	0	0	0	0	0	0	0	0	0	0	0	0	0	0	0	1	0	0	0			28.5		14.9			5.75	116		6.5	1158		0.8	140	4.1	212	3.31		19.3	5.7	0	0	0	1
336396323	1	0	12	0	68	0	0	0	0	0	0	0	0	0	0	0	0	0	0	0	0	0	0	0	21	28	110.3	540	28	477.8	7.16	10.85	99	48.9	5.9	205	233	0.69	137	7.54	165	3.22	56	15.96	8.62	1	0	0	0
1387388800	1	0	4	1	46	0	0	0	0	0	0	0	0	0	0	0	0	0	0	0	0	0	0	0	34.72	23.87	6.16		75.5				156		4.36	80.58	168.88	0.9	143.38	2.2	134	5.08		3.2	3.72	0	0	0	0
1678899248	3	0	17	0	71	0	0	0	0	1	0	0	0	0	0	0	0	0	0	0	0	0	0	0	29	36	14.4		88	673.08	4.25	6.68	152	40.3	3.7	75	240	0.4	136	3.4	115	4.86	7	5.4	4.36	1	0	1	0
2049533843	1	0	37	0	74	0	0	0	0	0	0	1	1	0	0	0	1	0	0	0	1	0	0	0	24	29	10.9	170	31	722	4.18	5.6	141	49.6	4.6	181	319	2.4	137	6.4	249	4.32	42	8.8	10.09	0	0	0	1
739839100	3	0	1	0	66	0	0	0	0	0	0	0	0	0	0	0	0	0	0	0	0	0	0	0	14.24	22.65	43.12	1275	97.9				157		3.86	62.56	215.73	0.85	130.41	5.97	169	5		4.68	7.31	0	0	0	0
1890063269	1	0	11	1	79	0	0	0	0	0	0	0	0	0	0	0	0	0	0	0	0	0	0	0	19.13	39.22	43.77	620	37.4	222.9	4.79	6.81	151	31.82	4.27	119.03	378	1.98	131.3	4.69	235	4.93	30	11.7	7.9	1	0	0	0
1804289949	1	0	9	0	60	0	0	0	0	0	0	1	0	0	0	0	0	0	0	0	0	0	0	0	101	131	17.6	565	92.3	1772	4.57	7.36	155	18.5	4	80	458	1.33	139	1.85	72	4.7	9	4.81	3.49	1	0	1	1
1666561432	1	0	18	0	67	0	0	0	0	0	0	0	0	0	0	0	0	0	0	0	0	0	0	0	49	51	225.2	835	55.9	1179	6.98	7.26	153	101	4.3	116	505	0.72	134	8.63	195	5.3	18	7.07	9.63	1	0	0	0
1324585981	1	0	11	0	33	0	0	0	0	0	0	0	0	0	0	0	0	0	0	0	0	0	0	0	34.16	32.57	41.01	165	91	315.52	4.95	5.43	145	23.1	4.35	77.53	330.9	0.68	150.15	2.18	122	4.79	2	4.3	3.24	1	0	0	0
828098393	1	0	9	0	61	0	0	0	0	0	0	0	0	0	0	0	0	0	0	0	0	0	0	0	46.41	42.1	9.02	495	93	652.4	3.97	6.1	147	16.97	4.84	77.23	226.91	1.52	140.7	6.81	221	4.63	9	4.34	9.66	1	0	0	0
379777335	1	0	15	0	77	0	0	0	0	0	0	0	0	0	0	0	0	1	0	0	1	0	0	0	19	15	50	815	5.2	486	4.52	4.93	118	47.5	5.2	814	191	0.5	144	2.52	111	3.5	148	17.73	3.23	1	1	0	1
1966152648	2	1	1	1	78	0	0	0	0	0	0	0	1	0	0	0	0	1	0	0	0	0	0	0	30.06	34.53	7.09	570	51.8			7.5	112	3.47	3.67	91.44	266.65	0.65	147	2.52	169	3.68		10.99	3.68	0	0	0	1
1274910177	1	0	16	0	75	0	0	0	0	0	0	0	0	1	0	0	1	1	0	0	0	0	0	0	52		270.7	1530	49.7	361		7.53	142		4.35	122	261	0.73	136.4	5.5	181	4.7	4012	11	7.39	0	0	0	1
978114907	1	0	8	1	77	0	0	0	0	0	0	0	0	0	0	0	0	0	0	0	0	0	0	0	5.9	20	100.9	965	58	297.79	5.14	4.69	89		4.2	84		0.3	121	1.6	117	2.55		5.5	2.04	1	0	0	0
1105276967	1	0	15	0	71	0	0	0	0	0	0	1	0	1	0	0	0	1	0	0	0	0	0	0			16.2	1205	58	253.16			128		4.7	110		1.1	141	6	201	4.29	2730	10.8	7.79	0	0	0	1
622999870	1	0	8	0	58	0	0	0	0	0	0	0	0	0	0	0	0	0	0	0	0	0	0	0	37	39	85.1	320	98.3	182	5.95	5.66	146	25.3	4.4	71	309	1	149	3.05	145	4.64	8	4.26	4.55	1	1	0	0
722473108	1	0	12	0	69	0	0	0	0	0	0	1	0	0	0	0	1	0	0	0	0	0	0	0	42	34	19	215	82.6	246	4.41	5.38	148	18.6	5.1	87	222	1.3	142	4.86	243	4.72	13	4.68	6.86	1	0	1	1
779586752	1	0	5	0	38	0	0	0	0	0	0	0	0	0	0	0	0	0	0	0	0	0	0	0	22	18	59.5	340	95.6	576		5.66	145	34.8	3.9	88	186	0.49	137	4.54	199	4.98	8	5.73	5.25	1	0	1	0
1846912502	1	0	59	0	77	0	0	0	0	0	0	1	1	0	1	1	1	1	1	0	1	0	1	0	6	46	45.3	995	45		5.19		173	186	3.6	130	471	1.5	142	4.5	171	5.89	995	17.7	7.16	0	0	0	1
667585392	1	0	11	0	70	0	0	0	0	0	0	1	0	0	0	0	1	0	0	0	0	0	0	0	22	24	78.2	425	95.6	642.5	7.65	6.7	127		4.6	62	306	0.97	143	3.6	134	4.16		6.85	4.89	1	0	0	1
2074105790	2	1	21	0	62	0	0	0	0	0	0	1	1	0	0	0	0	1	0	0	0	0	1	1	19	35	369.4	1230	48	963.24	7.58		141	1377	4.08	135	481	0.6	136.8	7.4	142	4.38	7	10.7	8.09	1	0	0	1
2053775817	1	0	6	1	55	0	0	0	0	1	0	0	0	0	0	0	1	0	0	0	0	0	0	0	94	61	9.3	325	82.6	132		12.25	155	45.9	4.4	71	299	2.14	141	6.36	212	5.23	246	5.99	9.02	1	0	1	1
786190949	1	0	13	0	67	0	0	0	1	0	0	0	0	0	0	0	0	0	0	0	0	0	0	0	33.8	28.58	12.1	475	52.3			4.72	141	9.391	3.82	122.49	136.68	1.92	148.16	3.38	207	4.53	15.53	5.27	6.43	0	0	0	0
871473967	2	1	10	0	76	0	0	0	0	0	0	1	0	0	0	0	1	1	0	0	0	0	0	0	17	25	20.1	185	51	265.09	3.88	7.63	132	6.02	4.2	118	311	0.07	140	11.25	258	4.51	60	14	11.52	0	1	0	1
567796756	2	1	3	1	75	0	0	0	0	1	0	1	0	0	0	0	0	1	0	0	0	0	0	0	34.67	47.15	48.58	1990	56.2	694.5	2.81	4.12	113	41.64	2.86	87.01	529.61	1.85	137.1	1.21	216	3.75	153	5.61	3.34	1	0	0	1
143831525	1	0	0	1	31	0	0	0	0	0	0	0	0	0	0	0	0	0	0	0	0	0	0	0	11	15	2.22		105	60.49		3.95	110		3.9	67	170	0.7	143	2.9	191	3.35			4.05	0	0	0	0
1709701308	1	0	6	0	39	0	0	0	0	0	0	0	0	0	0	0	0	0	0	0	0	0	0	0	27.74	30.15	2.84		122.5			4.85	156		4.24	57.5		3.12	142.76	3.88	281	4.82			7.53	0	0	0	0
1478891908	1	0	15	0	50	0	0	0	0	0	0	1	0	0	0	0	0	0	0	0	0	0	0	0	36	28	25.8	155	77.2	575	7.33	4.82	144		3.8	98	269	0.87	143	4.35	122	4.95	4	4.91	5.65	0	0	0	1
1953876515	1	0	7	0	43	0	0	0	0	0	0	0	0	0	0	0	0	0	0	0	0	0	0	0	38	25	46.2	230	91.1	380		5.31	163	24.2	4.7	89	250	1.32	138	4.43	163	5.11	6	4.11	6.27	1	0	1	0
254156987	1	0	5	0	47	0	0	0	0	0	0	0	0	0	0	0	0	0	0	0	0	0	0	0	29	26	95.9	455	95	545.8	5.97	3.91	157	54	4.4	84	276	1.27	144	4.91	168	5.1	7	7.66	6.66	0	0	0	1
2061293707	1	0	11	0	58	0	0	0	0	0	0	1	0	0	0	0	0	0	0	0	0	0	0	0	33	26	149.8	280	75.8	1364	7.2	11.55	157	1.9	3.5	95	273	1.19	140	6.87	189	5.37	12	7.02	8.66	1	0	0	1
1348420771	1	0	17	0	46	0	0	0	0	0	0	0	0	0	0	0	0	0	0	0	0	0	0	0	93.22	65.54	64.77	455	54.7	1656.6	5.8	8.87	156	45	4.28	133.36	522.87	1.47	145.95	8.74	313	4.67	5	8.32	11.17	1	0	1	0
456952219	1	0	13	0	63	0	0	0	0	0	0	0	0	0	0	0	0	0	0	0	0	0	0	0	42	56	254	1935	95	1074.27	11.17	10.38	106	61.4	3.6	71		1	132	5.4	419	3.42		4.5	7.23	0	1	0	0
1317121479	2	1	18	0	57	0	0	0	0	1	0	1	0	0	1	0	1	0	0	0	0	0	1	1	59	69	104.4	375	92.5	162.1	6.34	13.03	135	98.2	4.7	81	494	1.08	141	3.41	175	5.69	21	6.52	4.89	0	0	0	1
1433007194	1	0	8	1	54	0	0	0	0	0	0	1	0	0	0	0	0	0	0	0	0	0	0	0	107	79	57.2	775	87.7	250	5.32	6.55	151	13.5	3.2	68	332	1	142	3.8	143	5.15	3	5.32	5.16	1	0	1	1
872458192	1	0	8	1	55	0	0	0	0	1	0	0	0	0	0	0	0	0	0	0	0	0	0	0	215	96	64.1	325	84	850.6	4.42	7.64	130	35.7	4.1	70	263	2.1	135	5	197	4.27	6	6.1	8.08	1	0	1	1
531462235	1	0	26	0	75	0	0	0	0	0	0	1	0	0	0	0	1	0	0	0	0	0	0	0	20	29	32.7	170	45.2	356	4.87	6.71	151	17.8	4.3	132	283	1.06	139	2.96	191	5.25	8.675	10.63	4.51	1	1	1	1
101547215	3	0	10	1	74	0	0	0	0	0	0	1	0	0	0	1	0	0	0	0	0	0	0	0	12	27	94.3	28355	44	385.44		12.38	125	37	3.1	108	279	0.8	129	10.6	239	4.3	904	10.3	12.13	0	0	0	1
1678304314	1	0	7	0	43	0	0	0	0	0	0	0	0	0	0	0	0	0	0	0	0	0	0	0	29.4	19.66	44.76	385	99.6	359.44	7.16	5.17	137	7.71	4.18	82.64	248.56	2	144.61	3.09	224	4.55	1	3.24	6.02	0	0	0	0
1026400009	1	0	6	0	65	0	0	0	0	0	0	0	0	0	0	0	0	0	0	0	0	0	0	0	87	78	106.4	990	77	934	7.32	6.42	144	58.6	4.5	90	283	1.31	145	6.63	313	4.69	5	7.82	8.99	1	0	1	0
1326805975	1	0	8	1	61	0	0	0	0	0	0	1	0	0	0	0	0	0	0	0	0	0	0	0	34	53	33.28	870		2377	7.04	6.6	128	91.9	4	60	486	0.74	140	10.23	284	4.1	2		11.8	1	0	0	1
1970456949	1	0	16	1	64	0	0	0	0	0	0	0	0	0	0	0	0	0	0	0	0	0	0	1	104	129	140.5	545	89.6	2610	5.75	5.94	134	91.3	4.4	63	591	0.47	137	3.85	197	4.19	60.1	5.3	4.48	1	0	1	0
2086859558	1	0	59	1	44	0	1	0	0	0	0	0	0	0	0	0	0	0	0	0	0	0	0	0	9	17	0.68	595	116	991.2	3.65	5.25	81		4.3	46	133	0.2	136	0.5	24	2.78	12	6.1	2.9	0	1	1	1
2061559830	1	0	11	1	48	0	0	0	0	0	0	0	0	0	0	0	0	0	0	0	0	0	0	0	173.64	61.57	2.15	385	97.1	552.13	3.72	5.59	145	2.78	4.8	64.7	295.07	2.17	143.07	2.89	191	4.73	1	4.8	5.34	0	0	0	0
1002632283	2	1	8	0	71	0	0	0	0	0	0	1	0	0	0	1	0	0	0	0	0	0	1	0	58	181	95.2	19910	89	551.64	4.34	7.21	167		4.6	72	406	1.3	137	8.4	256	5.64	200	13.3	11.1	0	0	0	1
61078948	1	0	11	1	56	0	0	0	0	0	0	1	0	0	0	0	0	0	0	0	0	0	0	0	44	59	104.4	290		683	7.92	6.68	132	43.7	4.4	72	263	0.81	139	6.11	319	3.98	8	4.13	7.53	1	0	1	1
1411075821	1	0	14	0	61	0	0	0	1	0	0	1	0	0	0	0	1	0	0	0	0	0	0	0	39	52	11.9	180	82.5	1518	5.47	8.24	172	41.6	4.2	87	466	1.14	142	3.02	119	5.66	22		4.51	1	0	1	1
1791337812	1	0	12	1	62	0	0	0	0	0	0	0	0	0	0	0	1	0	0	0	0	0	0	0	6	23	61.1	455	101	526.93	7.65	5.66	93	33.2	4.1	48	233	391.8	140	34.3	214	3.36		6.7	442	1	1	1	1
1100887956	1	0	34	1	52	0	0	0	1	0	0	1	0	0	0	0	0	0	0	0	0	0	0	0	87	40	148.4	530	100.1	2610		8.87	137	17.1	4	61	526	0.92	135	9.13	124	4.2		8.03	10.3	1	1	0	1
1996291165	1	0	6	1	22	0	0	0	0	0	0	0	0	0	0	0	0	0	0	0	0	0	0	0	5.9	16	1.48		133	40.91	1.89		81	1.9	4.1	49		1	134	13	252	2.84		2.3	14.42	0	0	0	0
860536868	3	0	2	1	82	0	0	0	0	0	0	1	0	0	0	0	0	0	0	0	0	0	0	0	38	33	193	810	41	1094.78	8.48		119	44	5.1	109	283	0.4	128	28	305	4.29		18	29.13	0	0	0	1
707502773	3	0	22	1	64	0	0	0	0	0	0	1	0	0	0	0	0	0	0	0	0	0	0	0	49.28	42.15	38.4	425	79.4	443.02	4.55	6.66	129	22.5	4.22	69.62	182	1.79	134.52	2.6	181	3.93	9	3.96	4.78	0	1	0	1
1189334908	2	1	7	1	92	0	0	0	1	0	0	1	0	0	0	0	0	0	0	0	0	0	0	0	14	16	85.4	750	78.7	101		6.13	139	26.8	4.1	54	212	0.97	145	7.82	261	5.72		6.97	9.46	1	0	0	1
1992727520	2	1	3	1	83	0	0	0	0	0	0	1	0	0	0	0	0	1	0	0	0	0	0	0	14	27	21.7		43		2.94	8.49	127		4.2	104	305	0.9	135	2.8	148	5.61	568	18.9	3.84	1	0	0	1
1813962246	1	0	8	0	56	0	0	0	0	0	0	1	0	0	0	0	0	0	0	0	0	0	0	0	39	66	7.15	1970	66	4203.66	4.2	74.82	134	16	6.3	198	372	1.2	123	8.4	259	4.09	64	7.6	10.51	0	0	0	1
1891705638	1	0	18	1	65	0	0	0	0	0	0	1	0	0	0	0	0	0	0	0	0	0	0	1	40	34	290.4	1190	98.2	769	6.46	4.48	132	29	3.22	49	398	0.73	139.5	10.62	260	3.95	7	9.3	11.69	1	0	1	1
184631350	1	0	11	1	48	0	0	0	0	0	0	1	0	0	0	0	0	0	0	0	0	0	0	0	31	35	64.8	435	107	46.05		7.09	111	13.7	4.2	55	271	1.1	135	3.9	288	4.62	2	3.4	5.41	1	0	1	1
1296497697	1	0	16	1	47	0	0	0	0	0	0	0	0	0	0	0	0	0	0	0	0	0	0	0	76	56	34.6	4645	83.1	250		5.55	125	10.7	4.1	74	472	1.69	141	9.56	420	4.28	22.9	5.21	11.98	1	0	1	0
1059551777	2	1	25	1	69	0	0	0	0	1	0	1	0	0	0	0	0	1	0	0	0	0	1	1	24	52	158.3	1830	26	936.64	7.06	6.78	118	32	4.29	170	662	0.9	136	6.2	266	4.02	56	32.3	7.55	1	1	0	1
2133917261	2	1	12	1	85	0	0	0	0	0	0	1	0	0	1	0	0	1	0	0	1	0	0	1	49	119	123.5	295	25.1	784.44	3.45	10.32	114	98.4	3.95	160	518	0.51	140	2.56	98	3.79	71	21.68	3.36	0	0	0	1
1677687178	1	0	13	1	25	0	0	0	0	0	0	0	0	0	0	0	0	0	0	0	0	0	0	0	20.31	19.24	1.55		94.4				131		4.17	75.71		2.31	142.66	5.58	175	4.55		2.24	8.7	0	0	0	0
1967446194	1	0	7	0	18	0	0	0	0	0	0	0	0	0	0	0	0	0	0	0	0	0	0	0	21	30	60.4	450	126	328.3		6.07	165	12.7	4.3	77	244	1.13	143	4.23	212	5.47	3	3.39	5.69	1	0	1	0
581556829	1	0	8	1	51	0	0	0	0	0	0	0	0	0	0	0	0	0	0	0	0	0	0	0	17	27	179.2	1165	103.1	309.3	6.04	6.33	136	17.8	4.2	57	340	0.62	137	6.39	210	4.69	4	3.32	7.24	1	0	0	0
1126856529	1	0	13	0	55	0	0	0	0	0	0	0	0	0	0	0	0	0	0	0	0	0	0	0	23.65	32.77	87.59	255	64	459.02	6.67	6.87	147	23.5	4.76	111.17	348	0.95	141.02	6.21	341	4.77	1	6.75	7.52	1	0	0	0
655404175	1	0	11	1	59	0	0	0	0	0	0	0	0	0	0	0	0	0	0	0	0	0	0	0	43	46	140.2	815	48.9	381	5.97	6.82	134	65.2	4.3	107	405	0.77	136	3.48	153	4.16	33	8.72	4.39	1	0	1	0
1458610094	1	0	5	1	37	0	0	0	0	0	0	0	0	0	0	0	0	0	0	0	0	0	0	0	57	59	20.9	335	136	62.55	6.04	5.64	131	5.82	3.5	33	233	0.8	136	4.9	215	4.11		1.7	5.97	1	0	0	0
609712423	3	0	42	1	77	0	0	0	0	0	0	0	0	0	0	0	0	0	0	0	0	0	1	1	37	42	57.1	1745	96	532.47	4.04	5.57	137	10.6	2.83	40	592	0.6	136.8	5.8	281	4.29	76	6	6.87	0	0	0	0
1020834594	1	0	10	1	65	0	0	0	0	0	0	1	0	0	0	0	0	0	0	0	0	0	0	0	106	97	101.7	735	91.4	434		5.64	129	61.4	4.1	61	520	1.33	141	8.68	490	4.46	6.9	3.37	11.03	1	0	0	1
667446986	1	0	13	0	61	0	0	0	0	1	0	1	0	0	0	0	0	0	0	0	0	0	0	0	32.17	37.87	188.08	660	97.1	565.4	6.16	7.57	113	231.1	3.8	69.48	521.28	0.66	138.29	3.72	217	3.89	10.1	3	4.62	1	1	1	1
1909940664	1	0	6	0	42	0	0	0	0	0	0	0	0	0	0	0	0	0	0	0	0	0	0	0	33.29	31.4	5.12		82.1				145		4.99	97.55		1.93	144.72	2.4	202	4.82			5.29	0	0	0	0
1376948920	2	1	12	0	78	0	0	0	0	1	0	1	0	0	0	0	0	0	0	0	0	0	0	1	29	54	152.7	640	85.9	485	5.7	12.28	119	47.8	3.8	70	340	0.22	142	1.39	97	3.55	10	5.71	1.94	1	1	1	1
942178659	2	1	8	0	73	0	0	0	0	0	0	1	0	0	0	0	0	1	0	0	0	0	0	0	190	334	171.7	1270	14.9	12561.2	6.68	5.21	145	119	5.1	717	784	0.97	157.5	7.26	231	4.58	117	55.9	8.45	0	1	0	1
1808868096	3	0	29	1	76	0	0	0	0	0	0	1	0	0	0	0	0	0	0	0	1	0	0	0	11	23	41.3	5810	44	165		5.86	54	23.4	4.2	122	247	1.54	143	6.77	217	1.72	35	6.24	8.99	1	1	0	1
1552607596	1	0	7	0	42	0	0	0	0	0	0	1	0	0	0	0	0	0	0	0	0	0	0	0	42	38	77	155	79.7	440	5.88	6.99	167	35.4	4.1	100	359	0.81	142	5.67	226	5.73	10	4.48	7.01	1	0	1	1
523964415	1	0	9	0	59	0	0	0	1	0	0	1	0	0	0	0	1	0	0	0	0	0	0	0	34	24	147.9	275	81	3891.73	8.73	11.59	120	64.5	4.8	89	212	0.9	138	6.3	209	3.62		9.3	7.78	1	1	1	1
1849627807	1	0	12	1	69	0	0	0	0	0	0	1	0	0	0	0	0	0	0	0	0	0	0	0	43	44	44.9	720	78.9	1776	2.46	5.07	147	74.2	3.9	68	334	0.9	145	2.72	134	4.67	6.6	5.11	3.87	1	0	0	1
18971061	2	1	1	1	67	0	0	0	0	0	0	1	0	0	0	0	0	0	0	0	0	0	0	1	245	613	306.6	3080	92	14907.2	7.85		136	2660	3.9	58	1794	1.9	140.6	4.2	100	4.18	20	13.2	6.31	1	0	0	1
708650970	1	0	14	0	77	0	0	0	0	0	0	0	0	0	0	0	0	0	0	0	0	0	0	0	38	36	3.58		49	72.35	5.77	5.01	131	6.36	4.5	121	183	1.2	140	4	336	4.52		8.9	5.98	0	0	0	0
1746742668	1	0	1	1	69	0	0	0	0	0	0	0	0	0	0	0	1	0	0	0	0	0	0	0			2.8		87			7.19	140		5	63		1.3	142	2.1	219	4.94	33	6.2	3.88	0	0	0	1
1997165726	1	0	38	1	79	0	0	0	0	0	0	0	0	0	0	0	0	1	0	0	1	0	0	0	5.9	15	232.1	6940	15	232.3		4.67	108	44	4	248		0.5	141	5.6	166	3.8	11	21.1	6.95	1	1	1	1
650926646	1	0	13	0	48	0	0	0	0	0	0	1	0	0	0	0	0	0	0	0	0	0	0	0	43	70	166	1125	36.3	2610	4.87	5.66	142	49.5	4.2	185	899	0.54	143	4.5	213	4.44	19	15.66	5.29	1	0	1	1
720724079	1	0	8	1	73	0	0	0	0	0	0	1	0	0	0	0	0	0	0	0	0	0	0	0	10	17	79.1	255	70.4	177	5.29	6.03	146	40.5	3.9	73	260	1	135	4.24	246	4.68	9		5.59	1	0	1	1
1927637412	1	0	5	0	45	0	0	0	0	0	0	0	0	0	0	0	0	0	0	0	0	0	0	0	21	14	51.5	165	111	344	5.13	6.75	162	14.1	4.4	66	211	0.95	138	4.69	210	5.17	4.2	3.74	6.2	0	0	0	0
1317693834	1	0	5	0	34	0	0	0	0	0	0	0	0	0	0	0	0	0	0	0	0	0	0	0	31.04	29.32	19.24	195	111	564.27	4.69	4.3	120	9.74	4.7	79.72	228	0.84	143.64	3.23	181	6.12	1	4.24	4.61	0	0	0	0
570147164	1	0	18	0	47	0	0	0	0	0	0	0	0	0	0	0	0	0	0	0	0	0	0	0	23.29	36.73	68.08	475	76.8	208.87	5.6	5.44	147	21.9	4.66	100.14	353.22	1.29	134.72	4.34	183	4.52	8	4.98	5.93	0	1	0	0
1108635660	2	1	5	0	86	0	0	0	0	0	0	1	0	0	0	0	1	0	0	0	0	0	0	0	25	33	129.6	2095	46		4.43		149		4.2	123		0.2	142	13.9	328	5.3		13.5	14.72	0	0	0	1
1055178532	2	1	13	0	72	0	0	0	0	0	0	1	0	0	0	0	0	1	0	0	0	0	1	1	24	57	235	0	34	1586.84	1.93	10.21	139	12.8	3.47	170		1.03	132.2	18.52	236	4.54	2464	13.5	20.16	0	0	0	1
659546565	1	0	12	1	66	0	0	0	1	0	0	0	0	0	0	0	0	0	0	0	0	0	0	0	36	77	35.7	3255	72.8	260		9.44	129	20.9	2.7	74	503	0.63	141	7.3	212	4.23	11	4.13	8.58	1	0	0	0
279939267	1	0	11	1	72	0	0	0	0	0	0	1	0	0	0	0	1	0	0	0	0	0	0	0	84	127	112.6	1975	60.7	1120		7.13	143	36.8	4.5	83	472	0.98	148	8.33	212	4.92	300	8.3	10.03	1	0	0	1
834101248	1	0	3	1	41	0	0	0	0	0	0	0	0	0	0	0	0	0	0	0	0	0	0	0			5.19	580			5.17		126					1.2		6	163	4.11			7.94	0	0	0	0
684142967	1	0	7	1	40	0	0	0	0	0	1	0	0	0	0	0	0	0	0	0	0	0	0	0	13	14	59.3	235	108.3	142	5.26	5.63	133	26.6	4.1	62	222	2.37	141	3.12	156	4.36	4	2.79	6.13	1	0	1	0
1653662265	1	0	12	0	55	0	0	0	0	0	0	0	0	0	0	0	0	0	0	0	0	0	0	0	32	32	19	865	104	1037.32	6.12		150	32.3	2.96	65	325	0.8	135.5	12.7	251	5.1		6.4	14.3	1	0	0	0
1602189702	1	0	6	0	34	0	0	0	0	0	0	0	0	0	0	0	0	0	0	0	0	0	0	0			2		93.4				157		4.23	91.85		1.09	143.58	1.91	162	5.06			3.6	0	0	0	0
1916862341	1	0	12	0	64	0	0	0	0	0	0	1	0	0	0	0	0	0	0	0	0	0	0	0	37	57	205.4	1445	76.5	2610	8.02	6.28	164	299	4.3	91	629	0.59	134	7.94	198	5.04	17.91	7.14	8.76	1	0	1	1
1273629234	1	0	4	1	63	0	0	0	0	0	0	0	0	0	0	0	0	0	0	0	0	0	0	0	37	28	35.2	170	97.6	573	4.43	8.51	134	7.7	3.5	52	264	1.28	122	3.34	322	4.29	5	3.18	5.13	0	0	0	0
1928299932	1	0	7	1	36	0	0	0	0	0	0	0	0	0	0	0	0	0	0	0	0	0	0	0	19	18	0.4	210	115.2	99	2.43	5.39	132	5.29	4.4	56	192	0.43	141	0.81	140	4.12	2	2.74	1.5	0	0	0	0
803378915	2	1	23	0	83	0	0	0	0	0	0	1	0	0	0	0	1	0	1	1	0	0	0	0	5.9	28	123.4	1720	22	193.93	4	5.19	114	25.5	4.7	225	262	0.3	125	3.8	104	3.43		29.9	4.82	1	1	0	1
2052064967	1	0	7	0	45	0	0	0	0	0	0	1	0	0	0	0	0	0	0	0	0	0	0	0	65	53	189.8	1285	91	358	9.57	6.5	136	44.9	3.2	88	220	1.34	138	9.24	243	4.55	2		11.05	1	1	1	1
1829745484	1	0	18	0	89	0	0	0	0	0	0	1	0	0	0	1	1	0	0	0	0	0	0	1	54	31	85.8	8085	86.6	549	7.18	7.5	142	50.3	3.3	57	355	0.69	137	9.77	230	4.71	2	5.95	11.39	0	1	1	1
905456627	1	0	6	0	66	0	0	0	0	0	0	0	0	0	0	0	0	0	0	0	0	0	0	0	20	24	42.1	470	56.8	271	5.66	6.04	136	43.6	4.4	115	361	1.03	138	5.14	260	4.57	27.3	5.56	6.78	1	1	1	0
191270235	1	0	16	0	86	0	0	0	0	0	0	0	0	0	0	0	0	0	0	0	0	0	0	0	47		231.6		77	418.12		6.05	125	16.2	4.7	80	189	1.8	134	14.9	299	4.2		8	18.45	1	0	1	0
354807860	1	0	26	1	87	0	0	0	0	0	0	0	0	0	0	0	0	0	0	0	0	0	0	0	13.77	23.23	56.83	230	40.9	391.31	6.48	4.12	122	23.2	4.15	105.57	193.3	1.69	131.12	1.55	45	4.13	17	5.5	3.69	0	0	0	0
722651235	1	0	27	0	44	0	0	0	0	0	0	1	0	0	0	0	0	0	0	0	1	0	0	0	19	43	161.31	765	8.4	3140.25	6.98	6.39	112	20.7	3.7	637.59	449.57	0.81	143.96	4.58	139	3.37	32.6	31.28	5.6	0	1	0	1
1901141831	1	0	20	0	60	0	0	0	0	0	0	1	0	0	0	0	0	0	0	0	0	0	0	0	26.16	17.36	62.85	215	91.5	242.2	6.7	9.65	145	57.2	4.4	80.35	260.31	0.5	142.49	5.18	220	5.04	11	4.21	6.14	1	0	1	1
1229983887	1	0	13	1	62	0	0	0	0	0	0	1	0	0	0	0	0	0	0	0	0	0	0	0	103	122	92	1120	85.9	571	6.16	7.92	137	61	4.2	66	395	0.8	138	3.63	199	4.78	12	2.87	4.75	1	0	1	1
315479668	2	1	14	0	53	0	0	0	0	0	0	1	0	0	0	0	0	1	0	0	0	0	1	1	62	64	68.2	23850	90	1546.64	4.12		150	1083	4.1	85	818	0.8	129.4	9.6	224	4.86		6.9	10.72	0	0	0	1
1462638963	1	0	28	0	66	0	0	0	0	0	0	1	1	0	0	0	0	0	0	0	0	0	0	0	72	56	4.16	2525	102	1796	8.05	8.59	147	20.5	4.6	57	285	1.6	140	4.3	238	4.79	63	5.4	6.56	0	0	0	1
1807346298	1	0	6	1	50	0	0	0	0	0	0	0	0	0	0	0	0	0	0	0	0	0	0	0	27	31	33	855	71.9	95.59	4.43	6.16	142	7.17	3.8	82	292	0.31	146	12.5	413	4.64	3	4.8	13.5	0	0	0	0
60388130	1	0	14	0	38	0	0	0	0	0	0	0	0	0	0	0	0	0	0	0	0	0	0	0	53	38	10.9	215	86	286.41	4.92	4.28	160	23.7	4.3	96	237	1.19	143	1.96	147	5.37	1	5	3.67	0	0	1	0
507338553	1	0	23	0	63	0	0	0	0	0	0	1	0	0	0	0	0	0	0	0	0	0	0	1	33	39	119.5	385	90.4	2532	7.27	13.43	149	66.6	3.6	80	381	0.4	134	3.91	125	5.12	12	6.1	4.5	1	1	1	1
909867064	1	0	16	0	65	0	0	0	1	0	0	0	0	0	0	0	0	0	0	0	0	1	0	0	5.9	20	44.8		41	220.37		8	111	23	3.9	151	124	0.5	129	6.6	110	4.48	7	12.3	7.55	1	0	1	0
162754062	1	0	9	0	69	0	0	0	0	0	0	0	0	0	0	0	0	0	0	0	0	0	0	0			146.5	1045	90	520.87		5.79	111	5.43	4.6	73	348	5.27	137	6.39	336	3.68		8.7	12.32	0	0	0	0
661048487	1	0	7	1	61	0	0	0	0	0	0	0	0	0	0	0	0	0	0	0	0	0	0	0	58	47	46.8	535	79.2	490	6.07	6.63	122	21.3	4	71	238	1.14	148	3.85	280	3.97	2	2.76	5.65	1	0	0	0
354485247	1	0	2	1	33	0	0	0	0	0	0	0	0	0	0	0	0	0	0	0	0	0	0	0			14.3		91			6.1	123		4.3	49		0.9	138	3.9	151	4.05			5.11	0	0	0	0
240964749	1	0	10	1	55	0	0	0	0	0	0	0	0	0	0	0	0	0	0	0	0	0	0	0	67	37	132.1	925	75	598.88	7.44	6.71	114	209	4.1	77	216	1.71	138	9.3	328	3.81	1	7.8	11.86	0	0	0	0
70050721	1	0	10	1	80	0	0	0	0	1	0	1	0	0	0	0	0	0	0	0	1	0	0	0	5.9	14	84	3060	14.9	314.93	6.53	7.67	126	40.1	7.1	640	215	0.7	127	11.5	248	4.29	25	34.1	13.09	0	0	0	1
593322089	1	0	12	1	56	0	0	0	0	0	0	1	0	0	0	0	0	0	0	0	0	0	0	0	30.95	28.69	55.61	325	44.9	666.3	6.26	6.01	161	54.11	4.48	116.97	285.76	1.16	143.85	6.6	173	4.93	7	6.31	8.1	1	0	0	1
1779503795	1	0	10	1	54	0	0	0	0	0	0	1	0	0	0	0	0	0	0	0	0	0	0	0	29.52	57.42	102.79	445	86.2	432.1	8.03	13.04	128	1.9	4.33	68.96	417.58	1.19	143.85	6.77	200	4.2		6.43	8.23	0	0	0	1
1263607257	1	0	20	1	60	0	0	0	0	0	0	0	0	0	0	0	0	0	0	0	0	0	0	0	79	98	383.6	625	66.1	1458	10.4	6.18	90	75.2	3.2	83	360	0.36	127	0.78	111	2.7	25	4.9	1.16	1	0	1	0
963261505	2	1	16	0	73	0	0	0	0	0	0	1	0	0	0	0	0	0	0	0	0	0	1	0	28	29	77.7	690	80	506.5	5.34	8.1	144	4.48	2.94	83	322	1	132	15.3	464	4.94	109	8.07	18.97	1	1	0	1
353137647	3	0	20	1	87	0	0	0	0	1	0	1	0	0	0	0	1	1	0	0	1	0	0	0	31	112	133.2	715	38	711.37		5.13	155	27.4	3.1	112	662	0.8	131	5.6	221	5.61	91	14.9	6.81	1	0	1	1
114849022	1	0	19	0	65	0	0	0	0	0	0	0	0	0	0	0	0	0	0	0	0	0	0	0	37	42	44.7	1325	83.7	1002	4.92	7.01	170	15.8	4.21	84	503	1.93	136.1	6.5	194	5.2	7	7.09	9.11	1	0	1	0
574447086	1	0	10	0	73	0	0	0	0	0	0	1	0	0	0	0	0	0	0	0	0	0	0	0	126	35	6.14	425	88		8.98	5.99	136	34	4.4	71		2.2	139	4.7	317	4.34	21	4.4	7.96	1	0	0	1
1524922447	1	0	2	0	21	0	0	0	0	0	0	0	0	0	0	0	0	0	0	0	0	0	0	0	14.99	18.51	6.7		100.3				148		4.11	93.42		2	143.69	3.7	238	5.43		4.94	6.25	0	0	0	0
584489116	2	1	6	1	62	0	0	0	0	0	0	1	0	0	0	0	0	0	0	0	0	0	1	0	72	84	150.1	24065	48.5		3.42	5.85	133	5001	3.4	106	587	0.23	134	10.98	59	4.54		6.4	11.25	1	0	0	1
475563401	3	0	45	1	77	0	0	0	0	1	0	1	0	0	0	0	1	0	0	0	0	0	0	0	12	79	1.25		93			8.03	146		4	45		0.6	139	10	143	4.61		9.5	11.87	0	0	0	1
1811045218	1	0	14	1	52	0	0	0	1	0	0	1	0	0	0	0	0	0	0	0	0	0	0	0	75	72	139.3	795	46.6	408	7.2	6.66	146	9.6	4.4	116	394	1.18	136	5.29	175	4.82	10	9.92	6.88	1	0	0	1
1483953230	1	0	19	0	60	0	0	0	0	0	0	1	0	0	0	1	0	0	0	0	0	0	0	0	60	54	26.7	3350	61	1323.32	5.72	4.94	104	15.2	4.7	112	315	1.3	138	2.6	307	3.61	4	6.7	4.4	0	1	0	1
2071028733	1	0	21	0	46	0	0	0	0	0	0	0	0	0	0	0	0	0	0	0	0	0	1	0	249	218	228.5	3470	68	1055.64	10.58	5.09	134	45.9	5.2	111	336	1.4	146	5.7	578	4.48		7.2	9.16	0	1	0	0
63406014	1	0	28	1	76	0	0	0	0	0	0	0	1	0	0	0	1	1	0	0	0	0	0	0	22	28	2.9		63			8.28	134		3.7	79		1.2	139	5	151	4.19		7	6.78	0	0	0	1
953606193	1	0	30	0	84	0	0	0	0	0	0	1	0	0	0	0	1	0	0	0	1	0	0	0	19	29	157.3	155	24	1026.16	5.51	6.32	125	71.4	4.2	213	317	0.6	137	3.7	81	4.24	41	16.7	4.51	1	1	1	1
2025291661	1	0	11	1	19	0	0	0	0	0	0	0	0	0	0	0	0	0	0	0	0	0	0	0	51	24	32.5	425	136.6	93		5.23	132	8	3.9	48	180	0.96	140	5.37	193	4.37	2	1.81	6.94	0	0	0	0
1452406046	2	1	5	1	84	0	0	0	0	0	0	1	0	0	0	0	1	0	0	0	0	0	0	0	11.34	17.56	1.24	1185	82	305.1	2.98	7.11	143	5.38	4	56	178.72	1.88	139	2.35	148	4.78	6	4.7	4.64	0	0	0	1
1973670188	1	0	11	1	58	0	0	0	0	1	0	1	0	0	0	0	0	0	0	0	0	0	0	0	82	80	11.1	205	88	1464.28	3.89	4.66	145	28.6	4.8	66	304	3.72	134	3.12	158	4.76	11	6.4	7.59	1	0	1	1
1749748600	1	0	9	1	62	0	0	0	0	0	0	0	0	0	0	0	0	0	0	0	0	0	0	0	36	56	186	555	80	85	6.25	7.78	99	39	3.7	70	497	1.8	142	8.76	270	4.53	20	3.7	11.81	1	0	1	0
282092070	1	0	7	0	58	0	0	0	0	0	0	1	0	0	0	0	0	0	0	0	0	0	0	0	33	27	126.7	340	85.4	265	8.81	6.94	132	37.4	4.6	86	241	1.21	143	4.41	255	4.4	10	3.79	6.23	1	0	0	1
1082095908	1	0	10	0	67	0	0	0	0	0	0	0	0	0	0	0	0	0	0	0	0	0	0	0	31	101	55.9	280	64.5	1759	5.06	7.59	148	53.5	3.1	103	411	1.03	142	3.82	86	4.98	10.3	5.93	5.06	1	0	0	0
143514962	1	0	5	0	27	0	0	0	0	0	0	0	0	0	0	0	0	0	0	0	0	0	0	0	55.82	27.24	2.19						178		5.65	101.17	157.8	1.35	145.75	3.32	162	5.81		5.18	5.37	0	0	0	0
679590925	3	0	8	0	69	0	0	0	0	1	0	1	0	0	0	0	0	0	0	0	0	0	0	0	31	44	52.4	895	89	403.55	4.46	13.29	149	20.9	3.1	76		0.5	133	4	99	3.95	35	7.9	5.12	1	0	1	1
652973347	3	0	11	1	83	0	0	0	0	0	0	0	0	0	0	0	0	0	0	0	0	0	0	0	18	39	66.1	1335	54	98.01	3.2	5.97	110	20.2	4.5	86	299	0.8	139	3.3	154	3.42		8	4.52	0	0	0	0
1737737209	1	0	13	0	66	0	0	0	0	0	0	0	0	0	0	0	0	0	0	0	0	0	0	0	14	27	49.5	1075	75.4	777	4.32	5.2	168	55.9	4.4	91	313	0.85	140	4.13	165	5.37	13.2		5.27	1	0	1	0
393721474	1	0	12	1	41	0	0	0	0	0	0	0	0	0	0	0	0	0	0	0	0	0	0	0	385	624	10.1		91			5.39	119		3.9	52		1.9	136	0.9	197	4.51		2.7	2.89	0	0	0	0
1032192903	1	0	11	1	60	0	0	0	0	0	0	1	0	0	0	0	0	0	0	0	0	0	0	0	29	33	46.9	435	95.1	412	4.81	6.51	126	28.8	3.8	60	269	0.58	137	3.34	151	4.53	8	6.15	4.06	1	0	0	1
1553718396	2	1	15	0	89	0	0	0	0	0	0	1	0	0	0	1	0	1	0	1	1	0	0	0	11	24	50.4	1255	29	327		7.88	139	25.7	4.9	176	273	1	141	12.3	169	4.34	349	21.1	14.26	0	1	0	1
295072715	1	0	11	1	65	0	0	0	0	0	0	1	0	0	0	0	0	0	0	0	0	0	0	0	47	88	94.9	1465	92.9	2610	4.93	5.78	145	43.4	2.8	58	560	1.25	133	2.9	101	4.52	14.7	4.07	4.72	1	1	1	1
589637631	1	0	5	0	56	0	0	0	0	0	0	0	0	0	0	0	0	0	0	0	0	0	0	0	97	71	17.5	180	93.2	1760	4.81	6.04	151	29.5	4.3	81	296	1.53	142	6.66	212	4.92	7.2	5.63	8.75	1	0	0	0
1856634573	2	1	14	0	81	0	0	0	0	0	0	1	0	1	0	0	1	1	0	0	0	0	0	0	17	31	12.6	360	83.7	127	4.84	10.44	125	15.6	3.7	71	230	0.38	139	4.53	124	4.37	1462	7.02	5.11	0	1	0	1
1657012473	1	0	16	0	53	0	0	0	0	0	0	1	0	0	0	0	0	0	0	0	0	0	0	0	43.77	48.29	70.66	290	91	1285.06	5.07	5.63	147	13.9	3.47	92.7	282	1.26	140.91	2.47	106	4.79	18	5.02	4.01	1	1	0	1
788012026	1	0	2	1	35	0	0	0	0	0	0	1	0	0	0	0	0	0	0	0	0	0	0	0	43.59	22.66	0.66	75	93.8	88.52	3.14	4.51	145	4.96	3.95	71.84	215.13	2.09	140.7	8.43	205	4.41	2		11.51	0	0	0	1
720969720	1	0	10	0	82	0	0	0	0	0	0	1	1	0	0	0	0	0	0	0	0	0	0	0	30	50	50.4	455	54.2	781.76	5.19	7.44	157	46.8	6.1	109	303	0.4	142	3.31	115	5.3	349	10.62	4.16	1	0	1	1
178827101	3	0	2	0	72	0	0	0	0	0	0	0	0	0	0	0	0	0	0	0	0	0	0	0	8	16	5.01	2290	60	49.41	3.84	5	116	4.24	4.7	106	131	1.34	142	3.94	390	4.19	240		6.15	0	0	0	0
339841312	1	0	210	0	33	0	0	0	0	0	0	0	0	0	0	0	0	0	0	0	0	0	0	0	6	23	56.6		91				141		4.1	43		1.1	134	9.6	311	4.24			11.89	0	0	0	0
1056706937	1	0	7	0	31	0	0	0	0	0	0	0	0	0	0	0	0	0	0	0	0	0	0	0	35	48	66.9	235	114.4	1535	3.45	5.62	148	35.5	4.6	78	410	1.09	137	4.15	154	5	9.8	4.66	5.58	1	0	1	0
363898084	1	0	6	1	34	0	0	0	0	0	0	0	0	0	0	0	0	0	0	0	0	0	0	0	12	25	49.7	420		112	4.68	6.28	141	34.6	4.1	57	311	1.02	146	2.27	143	4.57	5	1.89	3.6	1	0	1	0
582563816	2	1	1	1	92	0	0	0	0	0	0	0	0	0	0	0	0	0	0	0	0	0	1	0	10.74	18.83	301.89	2045	37.7			7.76	81		3.89	109.65	311.35	0.61	137.51	3.18	142	2.72	1854	12.8	4.04	0	0	0	0
1828012867	1	0	10	0	29	0	0	0	0	0	0	0	0	0	0	0	0	0	0	0	0	0	0	0	24	39	261.9	950	91	2719.11	6.8	6.29	134	26.3	3.1	89	367	0.7	132	2.3	165	4.55	3	2.8	3.16	0	0	0	0
1534859508	1	0	8	1	51	0	0	0	0	0	0	0	0	0	0	0	0	0	0	0	0	0	0	0	16	23	7.2	250	103.1	66	4.61	5.32	124	23.1	3.8	57	221	0.43	141	1.46	112	4.54	3	3.46	1.97	0	0	0	0
1315939875	1	0	7	1	54	0	0	0	0	0	0	1	0	0	0	0	0	0	0	0	0	0	0	0	67	47	103.9	730	104.7	1046	7.05	4.78	138	38.9	4.1	51	427	2.04	145	3.87	404	4.52	17	3.21	6.42	1	0	0	1
120386100	1	0	5	1	24	0	0	0	0	0	0	0	0	0	0	0	0	0	0	0	0	0	0	0	14.4	18.5	0.44						141		4.04	65.06		1.7	143.38	2	143	4.63			4.81	0	0	0	0
61501527	1	0	5	0	42	0	0	0	1	1	0	0	0	0	0	0	0	0	0	0	0	0	0	0	37	28	83	360	87	565	4.47	6.96	113	51.2	5.6	93	402	2.41	138	8.98	917	3.7	9.2	4.62	14.06	1	1	0	1
998568373	3	0	1	1	75	0	0	0	0	0	0	0	0	0	0	0	0	0	0	0	0	0	0	0	32.25	35.51	118.06	3060	35.1			10.64	170		5.87	128.39	397.71	0.57	147.94	11.83	335	6.04		19.21	13.34	0	0	0	0
2122621462	1	0	16	1	52	0	0	0	0	0	0	0	0	0	0	0	0	0	0	0	0	0	0	0	13	20	147.4		66			4.63	150		4	87		0.6	134	13.1	162	4.8		4.3	13.87	0	0	0	0
1313949778	1	0	6	0	65	0	0	0	0	0	0	1	0	0	0	0	0	0	0	0	0	0	0	0	22	27	51.3	445	90.5	2151	6.31	6.19	159	38.5	4.1	77	303	2.24	142	4.68	139	5	5.7	4.07	7.59	0	0	0	1
1720782215	1	0	16	1	62	0	0	0	0	0	0	1	0	0	0	0	0	0	0	0	0	0	0	0	86	102	193.5	650	99.6	817	9.25	7.3	125	54.5	3.2	50	652	0.59	138	4.29	157	3.9	26	4	5.06	1	0	1	1
1950629909	1	0	10	1	55	0	0	0	0	0	0	0	0	0	0	0	0	0	0	0	0	0	0	0	18.19	22.52	210.92	685		668.2	5.39	4.2	141	11.11	4.49	73.66	432.73	1.89	148.47	6.04	164	4.67	12		8.45	1	0	0	0
1610503435	3	0	8	1	86	0	0	0	1	0	0	0	0	0	0	0	1	0	0	0	1	0	0	0	60	51	326.8	1660	20.1	134		16.83	98	331	5.8	191	261	21.27	137	3.64	282	3.05	38	14.98	24.94	1	0	0	1
840890995	2	1	4	1	65	0	0	0	0	1	0	0	0	0	0	0	0	0	0	0	0	0	0	0	29	35	22.4	16045	40	418.14	4.73	11.48	183	30.6	4.3	122		0.6	158	16.9	335	6.44		30.4	18.93	1	0	0	1
1477061844	3	0	2	1	63	0	0	0	0	0	0	0	0	0	0	0	0	0	0	0	0	0	0	0	123	677	14.8	1480	65	950.56		2.97	79	98.5	4	83	929	1.1	128	6	83	2.18	15	2.9	7.51	1	0	0	0
290623504	1	0	6	1	49	0	0	0	0	0	0	0	0	0	0	0	0	0	0	0	0	0	0	0	29	41	121.7	570	109.9	16	6.24	6.86	79	68.6	3.6	49	331	0.73	139	5.25	286	4.42	14	3.96	6.15	1	0	0	0
987817289	1	0	29	1	49	0	0	0	0	0	1	1	0	0	0	0	0	0	0	0	0	0	0	1	21	29	109.6	1780	114.7	451	8.37	10.33	125	64.4	3.7	43	504	0.75	143	7.39	215	4.08	44.3	3.13	8.59	1	1	0	1
236675576	2	1	1	0	81	0	0	0	0	0	0	1	0	0	0	0	1	0	0	0	0	0	0	0	12		163.4	1580	26			10.23	102		4.3	201		0.43	139	4.63	158	3.21	2638	15.7	5.39	0	1	0	1
1150042359	1	0	8	0	65	0	0	0	0	0	0	0	0	0	0	0	0	0	0	0	1	0	0	0	22	39	131.4	430	58	830.21		5.2	150	35.5	4.3	114	293	0.99	138	3.45	166	4.62	8	4.7	4.76	1	0	0	1
900706912	1	0	4	0	49	0	0	0	0	0	0	0	0	0	0	0	0	0	0	0	0	0	0	0			46.09		84.2				135		4.42	91.75		1.66	141.11	3.14	237	4.64			5.83	0	0	0	0
142889022	1	0	7	0	54	0	0	0	0	0	0	1	0	0	0	0	0	0	0	0	0	0	0	0	74	65	164	595	101.1	2610		6.32	126	39.7	5	71	350	0.93	135	5.3	221	4.51	9	6.21	6.66	1	0	1	1
1067882768	1	0	6	0	51	0	0	0	0	0	0	0	0	0	0	0	0	0	0	0	0	0	0	0	16	20	94.9	255	84.9	195	5.37	5.73	145	34.2	4.5	90	176	1.53	140	3.66	164	4.72	7.8	5.73	5.43	0	0	0	0
291167234	1	0	20	0	75	0	0	0	0	0	0	0	0	0	0	0	0	0	0	0	1	0	0	0	19	62	118.4	1065	14.9	2358.83		6.02	123	12.9	4	452	283	1.3	134	4.2	123	3.57	142	17.6	5.83	1	0	0	1
1582064399	2	1	15	0	45	0	0	0	0	0	0	0	0	0	0	0	0	0	0	0	0	0	1	0	136	54	151.8	3210	114	4408.6	6.62	5.61	71	328	4.8	62		0.1	135	0	12	2.35	11	4.2	0.23	1	1	1	0
586835309	1	0	10	1	61	0	0	0	0	0	0	0	0	0	0	0	0	0	0	0	0	0	0	0	25	34	45.3	370	75.4	297	3.77	4.99	130	26.7	4.2	74	332	1.45	140	2.75	141	4.68	56.5	5.1	4.36	1	0	1	0
589016818	1	0	22	0	24	0	0	0	0	0	0	0	0	0	0	0	0	0	0	0	0	0	0	0	8	28	93.8		106	3255.06	4.88	3.76	150	15.9	4.2	88	506	1.4	137	8.9	218	4.97		4.2	11.24	1	1	0	0
1666848650	2	1	11	0	70	0	0	0	0	0	0	1	0	0	1	0	0	1	0	0	0	0	1	1	103	527	102.9	1585	65	2457.96	8.82	16.28	160	25.1	4.76	100	984	0.6	126	7.4	258	5.05	1205	11.2	8.64	0	0	0	1
222721029	1	0	15	1	52	0	0	0	0	0	0	0	0	0	0	0	0	0	0	0	0	0	0	0	25	30	84.3	395	102.4	443		4.7	127	28.5	4.4	57	390	1.28	145	4.75	220	3.98	4	5.23	6.36	1	0	0	0
671996047	1	0	11	1	62	0	0	0	0	0	0	0	0	0	0	0	0	0	0	0	0	0	0	0	25	34	95.5	865	85.9	373	35.66	6.14	142	42.8	3.8	66	293	1.35	138	5.9	318	4.85	7.4	4.26	7.61	1	0	1	0
1282622837	1	0	15	0	62	0	0	0	0	0	0	0	0	0	0	0	0	0	0	0	0	0	0	0	39	36	24	175		443		5.3	140	23	4.6	96	255	0.72	143	3.04	122	4.53	6	5.89	4.47	1	0	1	0
1500098356	1	0	15	1	60	0	0	0	0	1	0	1	0	0	0	0	0	0	0	0	0	0	0	0	16	20	12.9	5455	98	251	4.47	21.34	138	14.5	4	54	380	1.49	134	9.07	264	4.54	22.3	3.3	11.25	1	0	0	1
539663413	1	0	6	1	79	0	0	0	1	0	0	1	0	0	0	0	1	1	0	0	0	0	0	0	23.37	30.88	170.23	1425	32.4	187.53	6.07	7.02	161	50.4	4.81	133.81	460.27	1.21	138.6	18.87	502	7.28	17.28	13.3	22.17	0	0	0	1
1565404739	1	0	15	0	61	0	0	0	0	0	1	1	0	0	0	1	0	0	0	0	0	0	0	0	69	36	189.1	3985	98	2313	7.32	8.53	158	50.7	3.8	68	393	1.4	139	10.19	298	4.89	501	4.81	12.26	1	0	0	1
2022601780	1	0	5	1	60	0	0	0	1	0	0	0	0	0	0	0	0	0	0	0	0	0	0	0	54	40	28.8	460	36	540	6.06	9.58	135	32.6	3.8	137	274	1.24	147	5.46	192	4.65	16	6.85	7.37	1	0	1	0
614912357	1	0	29	1	87	0	0	0	0	0	0	1	0	0	0	0	1	0	0	0	0	0	0	0	11	40	17	1830	51	59.52	3.73	5.24	114	19.2	4.3	94.91	273.15	0.56	139	0.87	141	4.61	25	5.1	1.58	0	1	1	1
1485105500	1	0	8	0	30	0	0	0	0	0	0	0	0	0	0	0	0	0	0	0	0	0	0	0	104	84	45.2	590	116.4	974	4.42	6.03	141	48.1	4.7	76	464	1.28	146	5.46	172	4.76	6	3.8	7.21	1	0	1	0
613621493	1	0	25	0	69	0	0	0	0	0	0	1	1	0	0	0	0	0	0	0	0	0	0	0	37	30	2.83	90	57	192.95	4.26	6	150	8.58	4.6	113	207	1.44	136	4.32	214	5.02	7	5.9	6.45	0	0	0	1
1450382507	1	0	9	1	38	0	0	0	0	0	0	0	0	0	0	0	0	0	0	0	0	0	0	0	8	16	0.23	445	95	21.73	2.47	4.36	104	5.4	4.8	70	113	1.3	144	0.7	207	3.87	5	3.3	2.54	0	0	0	0
1537985525	1	0	3	0	38	0	0	0	0	0	0	0	0	0	0	0	0	0	0	0	0	0	0	0	24	25	56	235	93.1	391	6.46	5.37	162	10.5	4.3	90	235	1.31	139	4.24	264	4.96	13		6.12	1	0	0	0
125898282	1	0	10	1	54	0	0	0	0	0	0	0	0	0	0	0	0	0	0	0	0	0	0	0	82	90	66.5	425	101.5	1102	7.11	8.37	166	31.6	3.8	56	422	0.66	144	10.47	410	5.66	5	4.73	11.68	1	0	0	0
1750516334	2	1	19	0	66	0	0	0	0	0	0	1	0	0	0	0	1	0	0	1	0	0	0	0	36	38	58.6	2300	104	1675	4.81	6.16	127	7.9	4.3	54	689	0.6	139	10.8	213	4.36	10	5.3	13.45	1	1	0	1
1837979313	1	0	11	1	43	0	0	0	0	0	0	0	0	0	0	0	0	0	0	0	0	0	0	0	19	18	56.6	210	108.4	176	6.93	5.88	121	6.5	3.7	58	225	0.66	144	3.45	142	4.16	7	2.76	4.44	1	0	1	0
544692238	1	0	25	0	37	0	0	0	0	0	0	1	0	0	0	0	0	0	0	0	0	0	0	0	18	26	197.5	1485	141.4	565.71	6.8	4.58	127	47.5	4.8	42	194	0.89	134	7.53	704	3.59	9	3.08	9.87	1	0	0	1
166814930	1	0	11	0	55	0	0	0	0	0	0	0	0	0	0	0	0	0	0	0	0	0	0	0	34	60	55.6	615	100.4	913.6	6.75	5.42	157	32.4	3.8	71	387	0.54	138	3.9	151	4.18	7	3.71	4.77	1	0	0	0
1082807437	1	0	11	1	22	0	0	0	0	0	0	0	0	0	0	0	0	0	0	0	0	0	0	0	13.75	17.88	98	255	114.1	259.42	4.92	4.97	128	62.39	3.6	65.85	160.76	0.61	143.33	9.51	175	4.21	6	3	10.58	0	1	0	0
832164552	1	0	13	0	62	0	0	0	0	0	0	0	0	0	1	0	0	0	0	0	0	0	0	0	44.06	44.23	59.91	280	93.9	324.3	5.35	5.38	142	24.2	3.68	74.11	357.66	0.74	139.26	3.76	87	4.24	8	6.94	4.89	1	0	0	1
1167556966	1	0	15	0	66	0	0	0	0	0	0	1	0	0	0	0	0	0	0	0	0	0	0	0	89	85	20.4	1105	80.8	629	3.81	6.74	165	35	3.8	86	306	1.14	145	2.69	123	5.14	62.3	7.83	4.17	0	0	0	1
1438815128	1	0	5	0	60	0	0	0	0	0	0	1	0	0	0	0	0	0	0	0	0	0	0	0	37	34	36.9	240	83	1014.67	4.96	6.07	160		4.5	87	317	1.25	142	3.66	147	5.23	7	5.75	5.31	1	0	0	1
1705699756	1	0	17	1	44	0	0	0	0	0	0	0	0	0	0	0	0	0	0	0	0	0	0	0	11	25	347.6	3245	14.9	1056.35	6.25	6.29	115	3107	5.7	400	181	0.2	143	2	149	3.82		33.2	2.56	0	0	0	0
136330181	1	0	8	1	48	0	0	0	0	0	0	0	0	0	0	0	0	0	0	0	1	0	0	0	55	58	90.5	270	46	130.38	5.45	8.82	123	39.1	5	120	408	0.6	132	7.1	255	4.48	3	8.5	8.09	1	0	1	1
1585436236	1	0	17	0	51	0	0	0	1	0	0	1	0	1	0	1	0	0	0	0	1	0	0	0	65	12	30.1	390	17	139.54	6.51	11.95	89	20.8	5.86	339	704	1.2	139.2	9.3	282	2.97	985	22.6	11.3	0	0	0	1
549838981	1	0	18	1	65	0	0	0	1	0	0	1	0	0	0	0	0	0	0	0	0	0	0	0	19.64	31.24	9.34	780	82.3	87.94	4.62	5.87	129	18.98	3.85	67.25	255.53	1.64	138.49	3.14	194	4.6	6.412	4.69	5.17	1	0	0	1
885994569	1	0	10	0	73	0	0	0	0	0	0	0	0	0	0	0	0	0	0	0	0	0	0	0	24	24	110.9	620	98.3	637	4.91	6.12	109	48.2	4	55	272	1.49	136	4.6	139	3.37	13	4.2	6.54	1	0	1	0
21104915	1	0	27	0	68	0	0	0	0	0	0	0	0	0	0	0	1	0	0	0	1	0	0	0	5.9	31	179.6	3045	14.9	203.78	6.15	6.71	86	61.5	5.1	509		1.6	134	8.4	289	3.45	212	24.8	10.94	1	1	0	1
1135969149	1	0	25	1	64	0	0	0	0	0	0	0	0	0	0	0	0	0	0	0	0	0	0	0			122.1		86				104		3.35	65		3.3	136.4	8.9	199	3.29		4.6	13.11	0	0	0	0
299832438	1	0	48	0	59	0	0	0	0	0	0	0	0	0	0	0	0	0	0	0	0	0	0	0	12	15	129.9	1900	91	1552.63	5.75	5.99	85		4.4	78	177	9.7	140	0.1	124	2.32		3.3	10.93	1	1	1	0
636685102	1	0	25	1	57	0	1	0	0	1	0	1	0	0	0	0	0	0	0	0	0	0	0	0	153	178	210.4	1400	21	1546.78	4.2	6.5	128	26.2	2.9	222	211	1.1	128	8.3	27	3.98	2	17.8	11.7	0	0	0	1
2049755326	3	0	11	1	49	0	0	0	0	0	0	0	0	0	0	0	0	0	0	0	0	0	0	0	25	109	13.7	8325	113	221.07	1.8	6.54	106		4	45		0.8	127	7	121	2.7	4	2.1	9.18	0	0	0	0
1218411049	3	0	22	0	81	0	0	0	0	0	0	1	0	0	0	0	1	0	1	0	0	0	0	0	20	47	28.8	15680	75	629.55		6.24	126	74.9	3.9	84		0.5	133	2.8	103	4.47	15	11.9	3.72	1	0	1	1
763886030	1	0	11	0	52	0	0	0	0	0	0	0	0	0	0	0	0	0	0	0	0	0	0	0	68	62	118.6	605	87.9	2610	6.89	6.56	186	76.5	3.6	87	488	1.14	132	4.67	160	5.91	10	6.6	6.43	0	1	0	0
1451922845	1	0	31	1	29	0	0	0	0	0	0	0	0	0	0	0	0	0	0	0	0	0	0	1	7	12	28.5	565	129.1	15	7.97	5.03	103	21.5	3.9	46	158	1.03	140	5.15	161	3.87	3.8	1.54	6.5	1	0	0	0
909678413	1	0	19	1	19	0	0	0	0	1	0	0	0	0	0	0	0	0	0	0	0	0	0	0	17	13	6.2	730	88.1	275	3.92	26.63	164	22.6	3.85	83	196	2.73	151	9.29	299	5.17		5.91	13.1	1	1	1	1
101629903	2	1	6	1	89	0	0	0	0	0	0	0	0	1	1	0	1	1	0	0	0	0	0	0			3.09		69		2.09	10.02	134		3.7	68		2.5	139	6.6	164	4.11	407	6.1	11.04	1	0	0	1
873607344	3	0	24	0	81	0	0	0	0	0	0	1	0	0	0	0	0	1	0	0	0	0	0	0	6	25	124.3	2880	73	1307		12.15	161	15	3.7	86	252	1.5	139	12.8	257	5.44	113	9.5	15.55	0	1	0	1
1349711052	1	0	9	0	51	0	0	0	0	0	0	0	0	0	0	0	0	0	0	0	0	0	0	0	24.42	27.37	40.6	325	88.5	764.85	5.83	7.17	160	33.4	4.35	87	240.06	1.08	142.07	3.03	194	4.97	53	6.28	4.47	1	0	0	0
811898484	1	0	8	1	25	0	0	0	0	0	0	0	0	0	0	0	0	0	0	0	0	0	0	0	13.36	21.4	0.75	185	109.1	204.63	3.51	4.69	156	8.96	4.48	67.17	180	1.45	149.21	2.94	291	4.92	0	3.51	4.96	0	0	0	0
115818437	1	0	29	1	45	0	0	0	0	0	0	0	0	0	0	0	0	0	0	0	0	0	0	0	136	231	6.99	200	120	80.59	3.93		129	10.4	4.1	41	234	1.5	139	7	381	4.09		2.3	9.14	1	0	1	0
591339973	1	0	14	0	55	0	0	0	0	0	0	0	0	0	0	0	0	0	0	0	0	0	0	0	69	81	64.2	570	54.5	1566	6.81	7.2	158	42.7	4.4	127	553	0.75	137	5.29	169	5.22	9	9.07	6.42	1	0	0	0
284041446	1	0	9	1	50	0	0	0	0	0	0	0	0	0	0	0	0	0	0	0	0	0	0	0	198.88	116.98	95.99	420	103.3	597.9	4.8	5.28	154	3.03	4.68	57.89	463.34	1.45	151.09	4.34	324	4.59			6.19	0	0	0	0
2044942127	1	0	9	0	35	0	0	0	0	0	0	0	0	0	0	0	0	0	0	0	0	0	0	0	26	30	48.5	350	97.7	396	5.69	5.67	157	58.9	4.2	88	322	1.5	142	5.96	221	5.4	10	6.6	8.01	1	0	1	0
1406566197	1	0	3	1	34	0	0	0	0	0	0	0	0	0	0	0	0	0	0	0	0	0	0	0									124					1		3.5	196	4.35			5.11	0	0	0	0
2011233353	1	0	58	1	47	0	0	0	0	0	0	0	0	0	0	0	0	0	0	0	0	0	1	1	62	58	113.8	480	110	640	7.14	5.78	129	222	3.8	51	413	0.74	144	4.75	153	4.06	13.4	2.4	5.98	1	0	1	0
1932434093	3	0	14	0	80	0	0	0	0	0	0	0	0	0	0	0	1	0	0	0	0	0	0	0	35	91	203.5		42				129		4.5	136		1.1	143	61.1	288	4.63		13.4	64.8	0	1	0	1
637966855	1	0	10	0	51	0	0	0	0	0	0	0	0	0	0	0	0	0	0	0	0	0	0	0	21	24	174.8	635	98.9	652		5.03	153	14.5	4.5	79	397	1.11	140	4.88	125	5.03	7	5.17	6.29	1	0	1	0
1851106525	1	0	20	0	86	0	0	0	0	0	0	1	0	0	0	0	1	0	0	0	1	0	0	0	1698	1294	13	840	16	143.49	2.46	7.96	46	90	5.4	292	1008	0.3	139	5.3	154	1.56	685	35.7	6.08	0	0	0	1
94738749	1	0	25	1	82	0	0	0	0	0	0	1	0	0	0	0	1	0	0	0	1	0	0	0	9	29	23.6	1435	57.4	170	6.57	5.48	126	10.5	4.1	82	200	0.39	139	5.37	245	4.41	246	8.74	5.79	1	1	0	1
708658365	1	0	12	1	59	0	0	0	0	0	0	0	0	0	0	0	0	0	0	0	0	0	0	0	123	88	119	660	102.4	328	6.25	8.63	137	14.3	3.86	49	522	1.52	137.5	12.22	461	4.56	4	4.01	14.4	1	1	0	0
761809532	1	0	19	0	81	0	0	0	0	1	1	1	0	0	0	0	1	0	0	0	0	0	0	0	23	30	30.9	2330	9.7	1779.7	3.8	8.46	134	69.4	5.2	454	260	1.99	143	3.54	102	4.05	157	25.97	6.08	1	1	0	1
294468663	3	0	19	0	89	0	0	0	0	0	0	0	0	0	0	0	0	1	0	0	0	0	0	0	39	50	120.8	1065	38.8	233	5.71	9.92	117		4.4	138	239	2.31	146	12.39	194	3.41	160	12.65	15.17	0	0	0	1
1597542404	1	0	11	1	66	0	0	0	0	0	0	1	0	0	0	0	0	0	0	0	0	0	0	0	29	26	13.4	175	76.5	369.1	5.2	5.4	151	27.4	4.6	71	241	0.66	144	3.8	142	5.33	26		4.74	0	0	0	1
669826034	2	1	23	1	70	0	0	0	0	0	0	1	0	0	0	0	1	1	0	0	1	0	1	0	19	50	289.9	1190	14.8	2604	1.87	5.78	116	161	5	270	662	0.89	143	12.31	263	3.93	230	9.38	13.4	1	1	0	1
[truncated: 795 more rows]
[truncated: 5 more columns]
